# Supplementary material for: Anxiety and depression among patient’s companions during admission to the ICU in the Omicron wave of COVID-19: A cross-sectional study in Aleppo University Hospital
Source: PLoS One. 2022 Oct 31;17(10):e0273900. doi: 10.1371/journal.pone.0273900 (PMC9621420; doi:10.1371/journal.pone.0273900)
Supplement: S1 Dataset — (XLSX) [file pone.0273900.s001.xlsx]

## Sheet: ورقة1
Baseline Charterstics												PHQ9									GAD7
The special number	Age	Gender	Smoking	N(cigarettes) per day	Economic level	Social status	Medical or Non Medical	Working Conditions	Having children	previous diseases	Living alone or with family	13	14	15	16	17	18	19	20	21	22	23	24	25	26	27	28
31	24	Male	Yes	20	Moderate	Single	Non Medical	Easy	No	No	With Family	0	0	0	1	0	0	2	0	0	1	1	0	0	0	1	0
31	18	Female	No		Moderate	Single	Medical	Moderate	No	No	With Family	0	0	0	0	0	0	0	1	0	0	0	0	0	0	0	0
31	62	Male	No		Moderate	Married	Medical	Easy	Yes	Yes	With Family	2	0	0	1	0	0	0	0	0	2	0	0	0	0	0	0
31	35	Female	No		Moderate	Single	Non Medical	Moderate	Yes	No	With Family	0	3	2	3	0	0	0	0	0	0	0	0	0	0	1	0
31	31	Male	Yes	20	Low	Married	Non Medical	Moderate	Yes	No	With Family	1	3	0	2	0	1	3	2	0	3	2	1	3	2	3	2
31	55	Male	No		Moderate	Married	Non Medical	Hard	Yes	Yes	With Family	2	0	2	3	0	2	0	2	0	1	1	3	1	2	0	1
31	36	Male	Yes	10	Low	Married	Non Medical	Moderate	Yes	No	With Family	2	0	1	0	2	0	2	0	0	2	0	2	0	0	0	0
31	45	Female	Yes	10	Low	Married	Non Medical	Moderate	Yes	No	With Family	2	0	1	3	0	0	0	0	0	2	0	1	2	0	0	0
31	45	Female	Yes	10	Low	Married	Non Medical	Hard	Yes	No	With Family	2	0	1	3	0	0	0	0	0	2	0	2	2	0	0	0
31	37	Male	Yes	15	Moderate	Married	Non Medical	Hard	Yes	No	With Family	3	0	1	3	0	3	1	1	0	0	0	3	0	0	0	3
31	43	Male	No		Low	Married	Non Medical	Hard	Yes	No	With Family	2	1	2	2	0	2	1	0	0	0	0	1	1	2	3	3
31	31	Male	No		Moderate	Married	Non Medical	Moderate	Yes	No	With Family	0	0	0	0	0	0	0	2	0	0	2	2	3	2	0	0
31	58	Male	Yes	20	Moderate	Married	Non Medical	Moderate	Yes	No	With Family	2	0	0	0	0	0	0	2	0	3	3	1	0	2	1	0
31	40	Male	Yes	8	Low	Married	Non Medical	Hard	Yes	Yes	With Family	0	2	2	0	0	0	1	0	0	3	2	3	1	3	0	3
31	45	Female	No		Moderate	Married	Non Medical	Moderate	Yes	No	With Family	0	1	0	2	0	0	1	0	0	1	0	0	0	0	3	0
31	50	Female	No		Low	Married	Non Medical	Moderate	Yes	Yes	With Family	3	3	3	2	0	0	1	0	0	0	0	2	0	0	0	3
30	23	Female	No		Moderate	Single	Non Medical	Moderate	No	No	With Family	1	1	0	3	0	0	1	0	0	0	3	3	0	0	3	0
30	56	Female	No		Moderate	Married	Non Medical	Moderate	Yes	Yes	With Family	0	0	3	1	1	1	0	0	0	0	1	0	3	0	2	0
30	18	Male	No		High	Single	Non Medical	Moderate	No	Yes	With Family	1	3	2	2	0	0	3	0	0	3	0	0	3	0	3	0
30	72	Female	No		Moderate	Single	Non Medical	Easy	No	No	With Family	3	0	2	1	0	1	0	0	0	0	0	0	1	1	0	0
30	77	Male	No		Moderate	Widower	Non Medical	Easy	Yes	Yes	With Family	0	0	0	0	0	0	1	2	0	0	0	0	0	0	0	0
30	19	Male	Yes	20	Moderate	Single	Non Medical	Moderate	No	No	With Family	2	3	2	2	1	0	3	3	0	3	1	3	3	3	0	2
30	50	Male	No		Moderate	Married	Non Medical	Hard	Yes	No	With Family	0	2	2	1	0	0	2	3	0	0	0	2	0	0	1	0
30	42	Male	Yes	20	Moderate	Married	Non Medical	Hard	Yes	Yes	With Family	3	3	2	3	1	0	3	0	0	3	3	0	2	0	3	0
30	19	Male	No		Low	Single	Non Medical	Moderate	No	Yes	With Family	0	3	2	2	0	1	3	3	0	3	3	0	3	3	0	0
30	50	Male	Yes	20	Low	Married	Non Medical	Hard	Yes	No	With Family	0	3	0	2	0	0	3	0	3	3	3	2	3	0	3	2
30	50	Male	Yes	20	Low	Married	Non Medical	Hard	Yes	No	With Family	0	3	0	2	0	0	3	0	3	3	3	2	3	0	3	2
30	52	Male	Yes	30	Moderate	Married	Non Medical	Easy	Yes	Yes	With Family	3	0	0	0	0	0	1	3	0	1	0	1	0	3	3	3
30	56	Male	Yes	20	Moderate	Single	Non Medical	Hard	No	No	With Family	1	0	0	0	0	0	2	1	0	0	0	1	0	1	0	0
30	33	Female	Yes	20	Moderate	Married	Non Medical	Moderate	Yes	No	With Family	3	1	2	2	2	2	1	2	0	1	0	3	3	3	0	0
30	36	Male	No		Low	Single	Non Medical	Easy	No	Yes	With Family	3	3	2	1	2	2	1	0	1	1	3	2	2	2	3	2
30	69	Male	No		Moderate	Married	Non Medical	Hard	Yes	Yes	With Family	0	3	2	2	2	2	1	0	0	3	1	0	1	1	1	0
30	38	Female	Yes	20	Low	Single	Non Medical	Hard	No	No	With Family	1	0	0	1	0	0	1	0	0	0	0	1	0	1	1	0
30	22	Male	Yes	20	Moderate	Single	Non Medical	Moderate	No	No	With Family	2	2	0	1	0	0	0	0	0	3	2	0	2	2	1	0
32	19	Male	No		Moderate	Single	Non Medical	Moderate	No	No	With Family	1	0	1	0	0	0	1	0	0	1	2	0	0	0	2	1
32	26	Female	Yes	40	Moderate	s	Non Medical	Moderate	No	No	With Family	1	2	1	0	1	0	1	0	0	1	2	1	0	0	2	1
32	28	Male	Yes	15	Moderate	Married	Non Medical	Hard	Yes	No	With Family	2	1	2	1	0	0	1	0	0	2	1	2	1	1	2	2
32	43	Female	Yes	20	Low	Married	Non Medical	Moderate	Yes	No	With Family	2	3	2	3	2	1	1	1	0	3	0	2	2	1	1	2
32	29	Female	Yes	40	Moderate	Married	Non Medical	Moderate	Yes	No	With Family	1	1	2	1	2	1	2	1	1	2	1	1	2	1	2	1
31	55	Male	Yes	20	Low	Married	Non Medical	Hard	Yes	Yes	With Family	1	2	3	3	3	2	1	2	1	3	1	2	2	1	3	2
32	36	Female	No		Moderate	Married	Non Medical	Hard	Yes	No	With Family	1	1	2	0	0	0	1	0	0	2	0	2	2	1	0	1
32	42	Male	Yes	20	Moderate	Married	Non Medical	Moderate	Yes	Yes	With Family	2	3	3	3	3	2	3	2	2	3	1	2	2	1	1	4
32	70	Male	Yes	15	Moderate	Married	Non Medical	Moderate	Yes	No	With Family	0	0	1	0	1	0	1	0	0	0	0	0	0	0	2	0
32	55	Male	Yes	20	Low	Married	Non Medical	Hard	Yes	No	With Family	2	2	1	2	0	0	1	0	0	2	0	0	0	0	2	0
32	55	Male	Yes	20	Low	Married	Non Medical	Hard	Yes	No	With Family	3	1	3	1	0	0	3	0	0	0	0	3	2	2	0	0
32	48	Female	No		Moderate	Married	Non Medical	Moderate	Yes	No	With Family	2	1	2	1	1	1	1	1	1	2	1	1	1	1	1	2
32	50	Female	No		Moderate	Married	Non Medical	Hard	Yes	No	With Family	1	1	2	1	1	1	2	1	1	2	2	2	1	1	1	2
32	35	Male	Yes	15	Moderate	Married	Non Medical	Moderate	Yes	No	With Family	2	1	2	1	1	1	2	1	1	1	2	1	2	1	2	1
31	32	Female	Yes	35	Moderate	Single	Non Medical	Moderate	No	No	With Family	1	1	2	1	1	1	1	1	1	1	2	1	1	1	2	1
32	23	Male	Yes	20	Moderate	Single	Non Medical	Moderate	No	No	With Family	0	0	1	0	1	0	0	0	0	1	2	0	0	0	2	1
32	39	Female	No		Low	Married	Non Medical	Hard	Yes	Yes	With Family	2	3	2	3	2	2	1	2	1	3	2	1	3	2	2	2
32	70	Female	No		Low	Married	Non Medical	Hard	Yes	Yes	With Family	0	1	0	0	0	0	1	1	0	1	2	0	0	0	0	0
32	26	Male	No		Moderate	Single	Non Medical	Moderate	No	No	With Family	1	2	2	1	1	1	2	1	1	2	2	1	1	1	2	1
32	22	Female	No		Moderate	Single	Non Medical	Moderate	No	No	With Family	2	2	3	1	2	2	2	1	2	3	1	1	1	1	2	2
32	27	Male	Yes	30	Moderate	s	Non Medical	Moderate	No	No	With Family	0	1	1	0	1	0	1	0	0	1	2	1	0	0	1	1
32	40	Female	No		Moderate	Married	Non Medical	Moderate	Yes	No	With Family	2	2	1	1	2	1	2	1	1	2	1	1	1	1	1	2
32	24	Female	Yes	30	Moderate	Single	Non Medical	Moderate	No	No	With Family	2	3	1	2	2	1	2	1	1	2	1	1	1	0	2	3
32	38	Male	Yes	20	Moderate	Married	Non Medical	Moderate	Yes	No	With Family	0	1	2	2	1	1	2	1	1	2	1	1	1	1	2	2
32	45	Male	Yes	20	Moderate	Married	Non Medical	Moderate	Yes	No	With Family	0	0	2	2	2	0	0	0	2	3	0	0	0	0	1	3
32	43	Male	Yes	20	Low	Married	Non Medical	Hard	Yes	No	With Family	2	1	1	0	1	0	0	0	0	1	2	1	1	0	0	0
32	48	Female	Yes	40	Low	Married	Non Medical	Moderate	Yes	No	With Family	0	0		2	0	2	0	0	0	1	0	0	0	1	2	0
32	25	Female	No		Moderate	Single	Non Medical	Moderate	No	No	With Family	0	1	2	1	2	1	0	0	0	0	2	0	0	0	2	1
32	19	Female	Yes	20	Moderate	Single	Non Medical	Moderate	No	No	With Family	0	2	1	0	0	0	1	0	0	2	2	1	0	2	3	0
32	18	Female	No		Moderate	Single	Non Medical	Hard	No	Yes	With Family	0	3	3	2	2	0	2	1	3	3	3	2	2	1	3	2
32	36	Male	Yes	20	Moderate	Single	Non Medical	Moderate	No	Yes	With Family	2	3	2	2	2	2	1	0	0	1	3	1	1	2	1	0
32	28	Male	Yes	20	Moderate	Single	Non Medical	Moderate	No	No	With Family	2	1	2	0	1	0	3	1	0	3	3	3	3	2	3	0
32	19	Male	No		Moderate	Single	Non Medical	Hard	No	No	With Family	2	2	0	0	2	0	2	0	0	2	3	2	0	1	2	1
32	32	Male	Yes	30	Low	Single	Non Medical	Hard	No	Yes	With Family	2	3	3	2	2	0	1	0	0	3	2	2	2	0	1	3
32	32	Male	Yes	30	Low	Single	Non Medical	Hard	No	Yes	With Family	2	3	3	2	2	0	1	0	0	3	2	2	2	0	1	3
32	40	Female	No		Moderate	Married	Non Medical	Easy	Yes	Yes	With Family	0	0	3	1	1	2	3	0	2	1	2	2	2	2	1	0
32	66	Male	Yes	20	Moderate	Married	Non Medical	Moderate	Yes	No	With Family	0	2	1	2	0	0	2	0	2	3	1	2	0	1	2	1
32	27	Male	No		Moderate	Single	Non Medical	Moderate	No	No	With Family	0	1	1	1	2	0	2	0	0	2	2	1	0	1	2	1
32	41	Male	Yes	20	Moderate	Married	Non Medical	Moderate	Yes	Yes	With Family	0	1	2	1	2	1	2	1	0	2	2	1	1	1	2	1
32	41	Male	Yes	20	Moderate	Married	Non Medical	Moderate	Yes	Yes	With Family	0	1	2	1	2	1	2	1	0	2	2	1	1	1	2	1
32	25	Female	No		Moderate	Married	Non Medical	Moderate	Yes	No	With Family	0	1	2	2	0	0	0	1	0	2	0	1	0	0	2	1
32	30	Female	No		Low	Single	Non Medical	Moderate	No	No	With Family	0	2	2	1	2	0	0	0	0	1	2	2	0	1	2	1
32	30	Female	No		Low	Single	Non Medical	Moderate	No	No	With Family	0	2	2	1	2	0	0	0	0	1	2	2	0	1	2	1
32	30	Male	Yes	20	Moderate	Married	Non Medical	Moderate	Yes	No	With Family	1	1	2	1	1	1	1	1	0	1	2	0	1	0	2	2
32	42	Female	No		Moderate	Married	Non Medical	Moderate	Yes	Yes	With Family	1	1	2	1	2	0	3	0	1	3	1	2	2	1	3	3
32	25	Male	Yes	20	Moderate	Single	Non Medical	Moderate	No	No	With Family	0	1	2	1	1	0	2	0	0	2	2	1	1	0	2	1
32	33	Male	No		Moderate	Married	Non Medical	Moderate	Yes	No	With Family	2	2	3	2	2	1	3	1	1	2	2	1	2	1	3	2
32	30	Female	No		Moderate	Married	Non Medical	Moderate	Yes	No	With Family	1	1	0	1	1	0	1	1	0	1	1	0	1	0	1	0
18	22	Male	No		Moderate	Single	Non Medical	Moderate	No	No	With Family	0	1	0	1	0	0	0	1	1	0	1	1	2	0	2	1
18	29	Male	No		Moderate	Single	Non Medical	Moderate	No	No	With Family	1	1	1	1	0	1	1	0	0	0	0	1	0	1	0	0
18	49	Female	No		Low	Married	Non Medical	Moderate	Yes	No	With Family	3	2	2	3	2	3	1	1	1	1	2	2	3	2	2	3
18	49	Female	No		Low	Married	Non Medical	Moderate	Yes	No	With Family	3	2	2	3	2	3	1	1	1	1	2	2	3	2	2	3
18	24	Female	No		Moderate	Single	Non Medical	Moderate	No	No	With Family	2	2	3	3	1	3	1	1	0	3	3	3	1	1	3	3
18	24	Female	No		Moderate	Single	Non Medical	Moderate	No	No	With Family	2	2	3	3	1	3	1	1	0	3	3	3	1	1	3	3
18	42	Female	No		Moderate	Married	Non Medical	Hard	Yes	No	With Family	2	2	3	3	1	3	1	1	0	3	1	2	0	0	1	0
18	25	Male	No		Moderate	Single	Non Medical	Hard	No	No	Living alone	0	1	0	1	0	0	0	0	0	1	1	0	0	0	1	0
18	27	Female	No		Moderate	Single	Non Medical	Hard	No	Yes	With Family	1	1	2	1	0	1	3	1	0	1	2	1	3	1	3	3
18	37	Male	Yes	20	Moderate	Married	Non Medical	Moderate	Yes	No	With Family	1	1	2	1	1	2	1	1	1	1	2	1	2	1	2	1
18	59	Male	Yes	25	Moderate	Married	Non Medical	Moderate	Yes	Yes	With Family	1	3	1	3	3	0	1	3	1	1	1	1	0	1	2	1
18	75	Male	Yes	20	Moderate	Married	Non Medical	Moderate	Yes	Yes	With Family	3	3	3	2	1	1	3	1	1	3	2	2	3	3	1	2
18	42	Female	No		High	Married	Non Medical	Moderate	Yes	No	With Family	2	1	3	2	3	0	1	0	0	3	3	2	2	3	2	3
18	62	Male	No		Moderate	Married	Non Medical	Moderate	Yes	Yes	With Family	1	2	3	1	1	1	1	1	1	2	2	2	2	1	1	3
18	51	Female	No		Moderate	Married	Non Medical	Hard	Yes	Yes	With Family	2	1	2	2	1	1	2	1	2	2	3	3	2	1	2	3
18	18	Male	No		Moderate	Single	Non Medical	Moderate	No	No	With Family	1	1	0	1	1	1	1	2	0	2	3	3	1	1	2	2
18	55	Male	No		High	Married	Non Medical	Moderate	Yes	No	With Family	2	1	2	2	2	1	0	0	0	1	2	1	1	0	1	1
18	62	Female	No		Moderate	Married	Non Medical	Moderate	Yes	No	With Family	1	0	1	2	1	1	1	0	0	0	0	0	0	0	0	0
18	64	Male	Yes	12	Moderate	Married	Non Medical	Moderate	Yes	Yes	With Family	2	1	3	2	3	1	1	0	0	2	1	2	1	2	1	1
18	54	Female	No		Moderate	Married	Non Medical	Moderate	Yes	No	With Family	2	2	3	3	3	0	0	3	1	2	0	0	3	3	2	3
18	59	Male	Yes	20	Moderate	Married	Non Medical	Hard	Yes	No	With Family	1	1	1	1	2	2	1	1	0	1	2	3	2	3	1	2
18	62	Male	No		Moderate	Married	Non Medical	Moderate	Yes	No	With Family	1	2	2	3	2	2	0	0	1	1	3	3	2	2	1	2
18	59	Male	No		Moderate	Single	Non Medical	Moderate	No	No	With Family	1	0	2	3	2	0	2	1	1	1	1	2	2	1	1	3
18	65	Female	No		Moderate	Widower	Non Medical	Moderate	No	No	living alone	1	1	1	1	2	1	1	1	0	2	3	2	2	2	1	2
18	64	Male	Yes	20	Moderate	Married	Non Medical	Moderate	Yes	Yes	With Family	0	1	1	2	3	2	3	1	0	1	2	3	3	3	2	2
18	55	Male	No		Low	Married	Non Medical	Moderate	Yes	No	With Family	1	0	1	1	2	1	3	1	0	1	1	2	3	2	1	2
18	23	Female	No		Moderate	Single	Non Medical	Moderate	No	No	With Family	1	1	3	3	0	0	1	0	1	3	3	1	1	1	1	2
18	42	Female	No		Moderate	Married	Non Medical	Moderate	Yes	No	With Family	1	1	0	3	0	0	0	1	0	1	1	0	2	1	3	0
18	42	Female	No		Moderate	Married	Non Medical	Moderate	Yes	No	With Family	1	1	0	3	0	0	0	1	0	1	1	0	2	1	3	0
18	64	Male	No		Moderate	Single	Non Medical	Hard	No	No	With Family	1	0	1	2	3	1	2	0	1	1	2	3	0	2	1	3
18	70	Male	No		Moderate	Single	Non Medical	Hard	No	Yes	living alone	1	1	2	3	2	0	1	0	0	1	3	1	1	2	1	1
18	72	Male	Yes	20	Moderate	Married	Non Medical	Easy	Yes	Yes	With Family	0	1	1	2	3	2	3	0	2	1	2	1	1	2	1	1
18	65	Male	Yes	40	Moderate	Married	Non Medical	Moderate	Yes	No	With Family	1	1	2	3	2	3	2	0	1	1	2	2	3	2	1	2
18	60	Female	No		Moderate	Widower	Non Medical	Moderate	Yes	Yes	living alone	1	2	1	3	3	1	2	1	2	3	2	3	2	3	1	1
18	47	Female	No		Moderate	Divored	Non Medical	Easy	No	No	With Family	0	0	0	0	2	0	2	2	0	1	2	0	0	0	0	2
18	35	Female	Yes	3	Moderate	Single	Non Medical	Moderate	No	No	living alone	1	0	1	1	1	0	3	1	1	1	2	1	2	1	1	2
18	40	Female	Yes	40	Moderate	Single	Non Medical	Hard	No	No	living alone	1	0	0	0	3	0	3	0	0	0	0	0	0	0	0	0
18	25	Female	No		Moderate	Single	Non Medical	Moderate	No	No	With Family	1	1	0	2	2	0	0	0	0	1	1	2	0	0	1	1
18	45	Male	No		Low	Married	Non Medical	Moderate	Yes	No	With Family	1	1	3	1	0	0	0	0	0	2	3	0	2	0	1	2
18	20	Male	No		Moderate	Single	Medical	Moderate	No	No	With Family	1	3	3	3	3	0	1	0	0	3	3	3	1	0	3	3
18	48	Female	No		Moderate	Married	Non Medical	Hard	Yes	No	With Family	3	3	3	3	3	0	2	1	0	3	3	3	2	2	3	3
18	18	Female	No		Moderate	Single	Non Medical	Moderate	No	No	With Family	1	3	3	3	3	0	2	0	0	3	3	3	3	2	3	3
18	59	Female	Yes	7	Moderate	Married	Non Medical	Moderate	Yes	No	With Family	3	2	1	0	0	0	1	3	0	0	0	0	2	1	0	0
18	60	Female	No		Moderate	Married	Non Medical	Moderate	Yes	No	With Family	3	2	1	0	0	0	1	3	0	1	1	0	0	1	0	1
18	27	Male	No		Moderate	Single	Non Medical	Moderate	No	No	With Family	1	1	3	1	3	1	1	0	0	1	3	3	1	1	1	2
18	24	Female	No		Moderate	Single	Non Medical	Moderate	No	No	With Family	3	3	1	3	3	1	1	0	1	2	3	3	3	2	1	3
18	68	Male	No		Low	Married	Non Medical	Moderate	Yes	Yes	With Family	1	2	1	2	2	1	1	1	1	2	2	1	1	2	0	2
18	55	Male	No		Low	Single	Non Medical	Moderate	No	No	living alone	0	3	2	1	1	2	1	1	0	1	2	2	3	1	0	2
18	75	Male	Yes	20	Moderate	Married	Non Medical	Moderate	Yes	Yes	With Family	1	2	1	2	1	2	1	1	0	1	2	1	1	2	1	3
18	65	Female	No		Low	Married	Non Medical	Moderate	Yes	No	With Family	0	2	1	2	3	1	3	1	1	2	2	3	2	3	1	2
18	42	Female	No		Moderate	Married	Non Medical	Moderate	Yes	No	With Family	0	0	0	1	1	0	1	1	0	1	1	0	1	0	0	1
18	50	Female	No		Moderate	Single	Non Medical	Moderate	No	No	With Family	3	3	3	3	3	0	3	1	0	3	3	3	3	3	2	3
18	20	Female	No		Moderate	Single	Non Medical	Easy	No	No	With Family	2	2	3	2	3	1	0	1	0	1	1	0	1	1	0	0
18	19	Male	No		Moderate	Single	Non Medical	Easy	No	No	With Family	1	1	3	3	3	1	2	0	2	1	2	0	1	1	2	2
18	58	Male	Yes	40	Moderate	Married	Non Medical	Moderate	No	No	With Family	1	3	2	1	2	3	2	1	0	1	2	3	1	2	1	3
18	55	Female	No		Low	Married	Non Medical	Moderate	Yes	No	With Family	1	0	1	2	1	2	1	0	1	2	1	0	2	1	1	2
18	70	Male	Yes	20	Moderate	Married	Non Medical	Moderate	Yes	Yes	With Family	1	2	1	2	2	0	0	1	0	1	1	2	2	1	0	0
18	65	Male	Yes	40	Moderate	Married	Non Medical	Hard	Yes	Yes	With Family	1	3	1	3	2	2	3	0	2	3	2	0	1	0	1	2
31	38	Female	No		Low	Married	Non Medical	Hard	Yes	Yes	With Family	0	3	0	1	0	2	3	0	3	3	0	1	0	3	3	0
31	42	Female	Yes	10	Moderate	Married	Non Medical	Hard	Yes	No	With Family	1	1	3	1	3	3	3	1	0	1	3	3	3	3	2	3
31	31	Male	Yes	20	Low	Single	Non Medical	Moderate	No	Yes	With Family	1	3	3	1	3	0	0	1	0	3	3	0	0	3	3	0
31	53	Male	Yes	20	Moderate	Married	Non Medical	Moderate	Yes	No	With Family	0	1	3	3	0	1	3	0	0	1	0	0	1	1	0	0
31	57	Male	No		Low	Single	Non Medical	Hard	No	Yes	With Family	0	3	1	2	1	0	3	1	0	2	0	3	0	0	0	0
32	18	Male	Yes	5	Moderate	Single	Non Medical	Easy	No	No	With Family	1	1	1	0	0	0	0	0	0	1	2	2	0	2	2	0
32	19	Male	Yes	12	Moderate	Single	Non Medical	Easy	No	No	With Family	2	3	1	3	1	1	2	2	1	2	3	2	2	1	2	1
32	87	Male	No		Moderate	Married	Non Medical	Easy	Yes	Yes	With Family	2	2	3	3	2	3	2	2	2	2	3	2	2	2	2	3
32	23	Male	Yes	18	Moderate	Single	Non Medical	Easy	No	Yes	With Family	2	2	2	1	1	0	2	0	0	0	2	1	2	1	1	2
32	39	Male	No		Moderate	Married	Non Medical	Moderate	Yes	No	With Family	0	2	2	2	2	1	2	1	0	0	0	0	0	1	2	0
32	52	Male	Yes	20	Low	Married	Non Medical	Moderate	Yes	Yes	With Family	3	3	2		0	1	2	0	0	0	0	1	0	2	2	3
32	27	Male	Yes	20	Moderate	Married	Non Medical	Moderate	No	No	With Family	2	3	3	2	3	2	3	2	0	3	3	2	2	3	2	3
25	62	Female	No		Moderate	Married	Non Medical	Moderate	Yes	No	With Family	0	0	0	0	0	0	0	0	0	0	0	0	0	0	0	0
11	58	Female	Yes	10	Moderate	Married	Non Medical	Moderate	Yes	Yes	With Family	2	2	2	2	1	1	1	2	0	2	2	2	2	1	3	1
11	35	Male	Yes	20	Low	Married	Non Medical	Hard	Yes	No	living alone	2	2	1	2	2	1	1	1	1	2	2	2	2	2	3	2
11	49	Male	Yes	20	Moderate	Married	Non Medical	Moderate	Yes	Yes	With Family	2	2	2	2	2	1	2	2	1	2	2	2	1	1	3	1
11	52	Male	Yes	20	Moderate	Married	Non Medical	Moderate	Yes	No	With Family	2	2	2	1	2	1	2	1	0	2	2	2	2	3	3	1
11	41	Female	Yes	10	Moderate	Widower	Non Medical	Moderate	Yes	No	With Family	2	3	2	2	0	2	2	2	2	2	2	2	2	2	3	2
11	32	Female	No		Moderate	Married	Non Medical	Moderate	Yes	Yes	With Family	2	2	1	1	1	0	0	0	0	2	2	2	2	2	3	1
11	52	Female	No		Moderate	Married	Non Medical	Moderate	Yes	No	With Family	2	2	1	1	1	1	1	1	0	3	3	3	3	2	3	2
11	25	Female	No		Moderate	Single	Non Medical	Moderate	No	No	living alone	2	2	1	1	1	1	1	1	1	2	2	2	2	1	2	1
11	51	Male	Yes	10	Moderate	Married	Non Medical	Moderate	Yes	Yes	With Family	2	1	1	1	1	1	1	1	0	2	2	2	1	1	2	1
11	52	Female	No		Moderate	Married	Non Medical	Moderate	Yes	No	With Family	2	2	2	2	2	1	1	0	0	2	2	3	2	2	3	2
11	41	Male	Yes	30	Moderate	Married	Non Medical	Moderate	Yes	Yes	With Family	2	2	2	2	2	1	1	0	0	3	3	3	3	2	3	2
11	48	Female	No		Moderate	Married	Non Medical	Moderate	Yes	No	With Family	2	2	1	1	1	0	0	0	0	1	1	1	2	1	2	2
11	32	Female	No		Moderate	Single	Non Medical	Moderate	No	No	With Family	2	2	2	2	1	0	1	1	0	2	2	2	2	2	2	1
11	65	Male	Yes	20	Moderate	Married	Non Medical	Moderate	Yes	Yes	With Family	2	2	2	1	1	0	1	0	0	2	1	1	1	1	3	1
11	27	Female	No		Moderate	Single	Non Medical	Moderate	No	No	With Family	2	2	2	0	0	0	1	0	0	1	1	1	1	1	1	2
11	51	Male	Yes	30	Low	Married	Non Medical	Hard	Yes	No	With Family	2	2	2	2	2	2	2	2	1	2	2	3	2	2	3	3
20	24	Female	No		High	Single	Non Medical	Hard	No	No	With Family	2	2	0	2	2	1	2	1	0	1	3	1	0	1	0	1
20	45	Male	Yes	40	Moderate	Married	Non Medical	Hard	Yes	Yes	With Family	2	2	2	2	2	0	1	0	0	2	3	2	1	0	3	0
20	47	Male	Yes	20	Moderate	Married	Non Medical	Moderate	Yes	No	With Family	2	2	0	1	1	1	0	1	0	0	0	0	0	0	0	0
17	54	Female	No		High	Married	Non Medical	Moderate	Yes	Yes	With Family	1	0	0	0	0	1	0	0	2	2	1	0	1	0	2	0
17	45	Female	Yes	20	Low	Married	Non Medical	Easy	Yes	Yes	With Family	0	2	1	1	2	0	0	0	0	2	1	0	0	1	2	0
17	23	Female	No		Moderate	Single	Non Medical	Easy	No	No	With Family	2	1	2	1	2	0	0	0	2	0	0	2	0	0	0	0
17	52	Female	Yes	10	Moderate	Married	Non Medical	Moderate	Yes	Yes	With Family	3	3	3	3	3	2	2	1	0	2	3	1	3	1	0	2
18	31	Male	No		Moderate	Single	Non Medical	Hard	No	No	With Family	3	1	0	1	2	0	2	0	0	2	3	3	3	2	0	3
18	36	Female	No		Moderate	Married	Non Medical	Easy	Yes	No	With Family	0	0	0	0	0	1	1	0	0	0	0	0	3	0	0	2
18	40	Female	No		Low	Married	Non Medical	Moderate	Yes	No	With Family	0	1	3	3	0	1	3	0	2	3	3	3	3	3	3	3
18	45	Female	Yes	2	High	Married	Non Medical	Moderate	Yes	No	With Family	3	3	3	3	3	0	3	3	0	3	1	3	3	3	0	3
18	23	Male	Yes	7	Low	Single	Non Medical	Easy	No	Yes	With Family	0	0	2	0	2	0	0	0	0	2	1	0	0	0	3	3
18	60	Female	No		Moderate	Married	Non Medical	Moderate	Yes	Yes	With Family	3	3	3	3	3	0	3	1	0	3	3	3	3	2	3	3
18	40	Female	No		Low	Married	Non Medical	Hard	Yes	Yes	With Family	3	3	3	3	3	3	0	1	3	3	0	3	3	3	3	0
32	23	Male	Yes	40	Moderate	Married	Non Medical	Easy	No	No	With Family	0	0	1	1	0	1	0	0	0	3	1	1	0	2	2	0
32	57	Male	No		Moderate	Divored	Non Medical	Moderate	Yes	No	With Family	2	2	3	2	2	2	2	2	1	3	3	2	2	2	2	2
32	22	Male	Yes		Moderate	Single	Non Medical	Easy	No	No	With Family	1	1	2	1	0	2	2	2	0	3	3	2	1	2	2	0
11	38	Male	Yes	10	Moderate	Single	Non Medical	Moderate	No	No	With Family	1	1	1	2	2	0	0	0	0	1	1	1	1	1	2	1
11	41	Male	No		Moderate	Married	Non Medical	Moderate	Yes	Yes	With Family	1	1	1	1	1	0	0	0	0	2	2	2	2	1	2	0
11	55	Male	No		Moderate	Married	Non Medical	Easy	Yes	No	With Family	1	1	1	1	2	0	0	1	0	1	1	1	2	1	2	1
11	39	Male	Yes	10	Moderate	Married	Non Medical	Moderate	Yes	No	With Family	1	1	1	1	1	1	0	1	0	2	1	1	1	1	2	1
11	41	Female	No		Moderate	Married	Non Medical	Moderate	Yes	No	With Family	2	2	2	1	1	1	0	0	0	2	2	3	2	1	3	2
11	25	Male	Yes	10	Moderate	Married	Non Medical	Moderate	No	No	With Family	2	2	2	1	1	1	1	0	0	1	1	2	1	1	2	1
11	41	Male	Yes	10	Moderate	Married	Non Medical	Moderate	Yes	Yes	With Family	2	2	2	2	1	2	1	1	0	2	2	2	1	1	3	1
11	55	Male	No		Moderate	Married	Non Medical	Moderate	Yes	No	With Family	1	1	2	1	1	1	1	1	1	2	1	2	2	2	3	1
13	25	Female	No		Moderate	Single	Non Medical	Moderate	No	No	With Family	2	2	1	1	0	0	0	0	0	1	1	1	1	1	2	1
13	32	Male	Yes	10	Moderate	Married	Non Medical	Moderate	Yes	No	With Family	2	2	2	1	2	2	1	1	2	2	2	2	2	2	3	1
13	41	Male	Yes	10	Moderate	Married	Non Medical	Moderate	Yes	No	With Family	2	2	2	1	1	1	1	1	0	2	2	2	2	2	3	2
13	24	Male	Yes	20	Moderate	Single	Non Medical	Moderate	No	No	With Family	2	2	2	2	2	1	1	1	0	2	2	2	2	2	3	2
13	28	Male	Yes	20	Low	Single	Non Medical	Moderate	No	No	With Family	2	2	2	2	2	0	1	0	0	2	2	2	1	1	2	1
13	51	Female	No		Moderate	Married	Non Medical	Moderate	Yes	Yes	With Family	2	2	1	2	0	0	1	0	0	2	2	2	1	2	3	1
13	48	Male	Yes	15	Moderate	Married	Non Medical	Moderate	Yes	Yes	With Family	2	2	3	2	3	1	1	1	0	2	2	3	1	2	3	1
13	52	Male	No		Moderate	Married	Non Medical	Easy	Yes	Yes	With Family	1	1	1	2	0	0	1	0	0	1	1	1	1	1	1	1
13	41	Female	No		Moderate	Married	Non Medical	Moderate	Yes	No	With Family	2	2	2	2	1	0	1	1	0	2	2	3	2	2	3	2
13	30	Male	Yes	10	Moderate	Married	Non Medical	Moderate	Yes	No	With Family	2	2	2	2	2	1	0	0	0	2	1	1	1	1	2	1
13	45	Female	No		Moderate	Married	Non Medical	Moderate	Yes	No	With Family	2	2	1	1	1	1	1	0	0	2	2	3	2	2	2	1
30	68	Male	Yes		High	Married	Non Medical	Moderate	Yes	Yes	With Family	0	0	0	0	0	0	0	2	0	3	3	0	0	1	1	0
30	60	Female	Yes	20	High	Married	Non Medical	Hard	Yes	Yes	With Family	1	3	2	2	1	0	3	3	0	1	0	0	3	0	0	2
30	64	Male	Yes	12	Low	Married	Non Medical	Easy	Yes	Yes	With Family	1	3	2	3	2	2	3	0	0	3	3	0	3	0	3	3
30	61	Male	Yes	20	Low	Married	Non Medical	Easy	Yes	Yes	With Family	0	0	0	1	2	2	2	0	0	0	0	0	0	0	1	0
30	55	Female	No		Low	Married	Non Medical	Easy	No	Yes	With Family	3	3	2	4	3	4	4	0	1	0	0	2	2	0	1	0
30	37	Female	Yes	10	Low	Divored	Non Medical	Moderate	Yes	No	living alone	0	3	1	1	1	0	3	3	3	3	1	0	2	0	2	2
30	18	Female	No		Moderate	Single	Non Medical	Moderate	Yes	No	With Family	1	0	0	0	0	0	0	0	1	0	0	0	0	0	0	0
30	18	Male	Yes	10	Low	Single	Non Medical	Moderate	No	No	With Family	0	1	0	0	0	0	1	3	0	1	0	0	0	3	0	0
30	43	Female	Yes	20	Moderate	Married	Non Medical	Hard	No	Yes	With Family	0	1	3	3	0	0	1	0	0	2	1	3	2	3	3	0
30	39	Male	Yes	20	Moderate	Married	Non Medical	Easy	No	No	With Family	3	3	1	0	1	0	0	0	0	0	1	0	0	3	0	0
31	59	Male	Yes	20	Moderate	Married	Non Medical	Moderate	Yes	No	With Family	2	3	1	3	2	2	0	3	0	0	0	0	0	0	0	0
31	48	Male	Yes	20	Low	Married	Non Medical	Hard	Yes	Yes	With Family	2	3	0	3	0	1	3	1	2	3	1	3	1	1	0	3
31	44	Male	Yes	20	Low	Married	Non Medical	Hard	Yes	Yes	With Family	0	0	0	2	2	0	2	0	0	2	3	0	3	3	1	3
31	50	Male	Yes	20	High	Married	Non Medical	Moderate	Yes	No	With Family	0	0	2	3	0	0	0	0	0	1	0	0	0	0	0	0
31	60	Female	No		Moderate	Married	Non Medical	Moderate	Yes	No	With Family	0	2	0	3	2	0	1	0	0	0	0	0	0	0	3	0
31	43	Male	No		Moderate	Married	Non Medical	Hard	Yes	Yes	With Family	1	3	3	3	2	0	3	3	3	0	0	3	3	3	1	3
31	67	Female	No		Moderate	Widower	Non Medical	Moderate	Yes	Yes	With Family	0	0	2	2	0	0	2	2	0	0	0	0	1	0	0	1
31	31	Male	Yes	25	Moderate	Single	Non Medical	Moderate	No	Yes	living alone	1	3	0	2	3	2	1	0	0	3	3	0	0	0	3	0
31	50	Female	No		Moderate	Married	Non Medical	Moderate	Yes	Yes	With Family	0	3	2	3	2	0	3	0	0	0	0	0	1	0	1	0
22	45	60	Yes	20	Low	Married	Non Medical	Hard	Yes	Yes	With Family	3	3	3	3	1	3	3	3	3	3	3	3	3	3	3	3
22	35	Female	No		Moderate	Married	Non Medical	Hard	Yes	No	With Family	3	3	3	2	3	1	3	0	0	0	0	3	1	1	3	0
22	59	Male	No		Low	Married	Non Medical	Moderate	Yes	No	With Family	0	0	0	0	0	0	0	0	0	0	0	0	0	0	1	0
22	65	Male	No		Low	Married	Non Medical	Moderate	No	Yes	With Family	3	3	3	2	2	0	2	3	2	1	2	3	3	2	1	1
22	45	Male	No		Low	Married	Non Medical	Moderate	Yes	Yes	With Family	3	3	3	2	2	2	2	2	0	3	3	3	2	3	3	3
33	18	Male	No		High	Single	Non Medical	Moderate	No	Yes	With Family	2	2	3	3	0	0	3	3	0	3	3	3	0	0	3	0
22	30	Male	Yes	15	Moderate	Married	Non Medical	Moderate	Yes	No	With Family	0	0	3	3	2	0	3	3	0	0	0	3	3	3	0	3
25	18	Male	No		Low	Single	Non Medical	Moderate	Yes	No	With Family	1	2	1	1	1	0	2	3	2	3	2	3	3	3	2	2
25	18	Female	No		Moderate	Single	Non Medical	Easy	No	No	With Family	0	3	1	3	2	0	3	3	3	2	0	3	0	3	3	3
30	50	Male	Yes		Low	Married	Non Medical	Easy	Yes	Yes	With Family	2	2	0	0	0	0	3	3	1	2	3	3	3	1	3	0
30	59	Female	Yes	15	Low	Married	Non Medical	Easy	Yes	Yes	With Family	0	3	1	3	1	0	0	1	0	3	2	1	3	1	3	0
30	40	Female	No		Moderate	Single	Non Medical	Easy	No	No	With Family	3	3	3	3	2	0	2	3	0	1	3	0	1	1	1	0
30	22	Male	Yes		Moderate	Single	Non Medical	Moderate	No	No	With Family	0	0	2	0	1	0	2	0	0	2	3	0	0	0	3	0
30	46	Female	No		Moderate	Married	Non Medical	Moderate	Yes	Yes	With Family	0	0	0	0	0	0	2	0	1	1	0	2	2	3	3	0
31	46	Male	Yes	30	Low	Married	Non Medical	Moderate	Yes	Yes	With Family	0	1	3	3	1	1	3	2	0	3	2	1	1	3	3	3
31	55	Female	No		Low	Married	Non Medical	Moderate	Yes	Yes	With Family	0	3	3	3	2	3	3	3	2	3	0	3	3	3	3	1
31	35	Female	Yes	10	Moderate	Married	Non Medical	Moderate	Yes	Yes	With Family	0	3	1	3	1	1	3	0	0	0	0	2	3	3	0	0
31	50	Female	No		Low	Married	Non Medical	Moderate	Yes	Yes	With Family	0	3	1	3	2	2	0	2	0	3	2	3	1	3	1	3
31	48	Female	Yes	20	Low	Married	Non Medical	Hard	Yes	Yes	With Family	1	3	2	2	2	1	3	0	0	1	1	1	1	1	1	1
5	20	Male	Yes	40	Low	Single	Non Medical	Moderate	No	No	With Family	1	3	2	1	1	1	1	1	1	1	1	1	1	1	1	1
5	41	Female	No		Moderate	Married	Non Medical	Hard	Yes	Yes	With Family	2	2	1	2	1	2	2	1	3	2	2	1	2	1	3	2
5	52	Female	No		Moderate	Married	Non Medical	Hard	Yes	Yes	With Family	1	1	1	1	1	0	2	1	0	2	1	1	1	1	2	1
5	18	Female	No		Low	Single	Non Medical	Hard	No	Yes	With Family	1	1	1	2	1	0	1	1	0	1	1	2	1	2	1	2
5	24	Male	Yes	20	Moderate	Single	Non Medical	Moderate	No	No	With Family	1	1	0	1	0	0	0	0	0	1	0	1	1	1	1	1
5	34	Male	No		High	Single	Non Medical	Moderate	No	No	living alone	1	1	2	1	0	1	2	1	0	1	2	1	1	1	2	1
5	26	Female	No		Moderate	Single	Non Medical	Moderate	No	No	With Family	0	1	0	1	0	1	0	1	0	1	1	1	2	2	1	2
5	37	Female	No		Low	Single	Non Medical	Moderate	No	No	With Family	3	3	2	1	2	0	0	1	3	1	1	2	2	1	1	2
2	29	Male	Yes	40	Low	Single	Non Medical	Hard	No	No	living alone	2	2	2	3	1	3	3	0	2	1	2	2	2	2	1	3
5	35	Male	Yes	40	Moderate	Single	Non Medical	Moderate	No	No	With Family	1	1	1	1	2	1	1	0	1	1	1	1	1	1	1	1
5	31	Male	Yes	20	Moderate	Single	Non Medical	Hard	No	No	living alone	1	1	1	3	1	2	3	0	1	1	3	3	2	2	1	3
5	25	Female	No		Moderate	Single	Non Medical	Moderate	No	No	With Family	3	2	1	2	1	2	0	2	1	2	1	2	1	0	2	1
5	25	Male	Yes	20	Moderate	Married	Non Medical	Hard	Yes	No	With Family	0	0	0	0	0	0	1	0	0	0	1	1	0	0	0	1
5	33	Female	Yes	20	Low	Divored	Non Medical	Moderate	Yes	Yes	With Family	1	1	0	1	1	1	1	1	1	1	2	2	2	1	1	1
5	50	Female	No		Moderate	Married	Non Medical	Hard	Yes	Yes	With Family	1	1	1	2	0	1	1	0	0	1	2	2	2	2	1	1
5	28	Female	No		Low	Single	Non Medical	Hard	No	No	With Family	1	1	1	2	1	1	1	0	2	1	1	1	2	1	2	1
5	39	Female	Yes	40	Low	Divored	Non Medical	Hard	Yes	No	With Family	2	2	2	2	1	1	1	0	3	1	2	2	1	1	1	1
5	45	Female	No		Low	Married	Non Medical	Hard	Yes	No	With Family	1	1	0	1	0	0	0	0	0	1	1	1	1	1	1	1
2	40	Male	Yes	20	Moderate	Married	Non Medical	Hard	Yes	No	With Family	1	2	1	3	1	1	1	0	0	1	1	1	1	1	1	2
5	23	Male	Yes	30	Low	Single	Non Medical	Hard	No	No	With Family	3	2	2	2	0	1	1	1	2	1	2	2	2	2	2	2
5	36	Male	Yes	20	Moderate	Married	Non Medical	Hard	Yes	No	With Family	2	2	0	3	0	1	1	0	0	2	2	2	2	2	1	1
5	16	Female	No		Low	Single	Non Medical	Easy	No	No	With Family	1	1	0	1	1	1	0	1	1	1	1	1	1	1	1	2
5	41	Female	Yes	20	Moderate	Married	Non Medical	Easy	Yes	No	With Family	1	2	2	2	0	1	2	0	0	3	2	2	2	1	3	0
5	65	Female	No		Low	Married	Non Medical	Moderate	Yes	Yes	With Family	2	2	3	3	3	2	0	3	0	3	3	3	3	2	2	3
5	18	Female	No		Low	Single	Non Medical	Moderate	No	No	With Family	2	2	3	3	1	0	1	0	0	2	3	3	3	0	1	3
5	18	Male	No		Low	Single	Non Medical	Hard	No	No	With Family	1	0	3	0	0	0	1	3	0	1	1	2	0	0	0	0
5	18	Male	Yes		Low	Single	Non Medical	Moderate	No	No	With Family	2	3	0	0	0	1	0	0	1	1	3	3	0	1	3	3
5	30	Male	Yes	20	Moderate	Single	Non Medical	Easy	No	No	With Family	1	0	3	0	3	0	0	0	1	0	1	3	1	0	3	0
5	25	Female	Yes	5	High	Single	Non Medical	Moderate	No	No	With Family	0	1	1	2	1	0	0	1	0	1	0	2	1	0	0	1
5	30	Male	Yes	10	Low	Married	Non Medical	Hard	Yes	Yes	With Family	2	1	0	0	0	0	0	0	1	1	1	1	1	0	1	0
5	50	Female	No		Low	Married	Non Medical	Moderate	Yes	Yes	With Family	1	0	1	1	1	1	1	1	0	1	2	2	2	2	2	3
5	35	Female	No		Low	Married	Non Medical	Moderate	Yes	No	With Family	3	3	3	3	2	3	3	1	3	2	2	2	2	3	3	3
5	22	Female	No		Low	Married	Non Medical	Easy	Yes	No	With Family	2	2	1	2	0	2	3	3	0	3	3	2	1	2	3	2
5	50	Female	No		Moderate	Married	Non Medical	Easy	Yes	Yes	With Family	0	2	3	1	1	1	2	0	0	3	2	2	1	2	3	2
5	28	Female	No		Moderate	Married	Non Medical	Easy	Yes	No	With Family	0	0	2	1	1	0	2	0	0	3	3	2	1	1	3	0
5	50	Male	No		Low	Married	Non Medical	Moderate	Yes	No	With Family	3	3	2	3	1	3	2	2	2	1	1	3	1	2	1	3
5	39	Female	No		Moderate	Married	Non Medical	Moderate	No	No	With Family	3	3	3	3	3	3	3	2	0	1	2	3	3	1	1	3
5	35	Female	No		Low	Single	Non Medical	Moderate	No	No	With Family	1	3	2	3	1	2	3	2	0	3	1	3	2	3	2	3
3	28	Male	Yes	7	Low	Single	Non Medical	Hard	No	No	living alone	3	3	0	3	2	1	3	1	0	0	3	3	1	0	0	1
16	53	Female	No		Moderate	Married	Non Medical	Moderate	Yes	No	With Family	3	3	2	1	1	0	0	0	3	0	1	1	1	1	0	3
16	66	Female	No		Moderate	Married	Non Medical	Easy	Yes	Yes	With Family	0	0	0	0	0	0	1	0	0	0	0	0	0	0	0	0
16	55	Female	No		Low	Married	Non Medical	Moderate	Yes	Yes	With Family	2	2	3	3	1	1	0	1	2	1	1	1	0	0	1	1
16	62	Female	Yes	30	Moderate	Married	Non Medical	Moderate	Yes	Yes	With Family	3	0	3	0	3	0	3	0	0	0	3	3	3	0	3	1
16	50	Female	No		Moderate	Single	Non Medical	Easy	No	No	With Family	0	0	0	0	0	0	0	0	0	0	1	0	0	0	0	0
16	49	Male	No		Low	Married	Non Medical	Hard	Yes	No	With Family	0	1	0	0	0	2	0	0	0	0	0	1	1	1	0	1
16	60	Female	No		Moderate	Married	Non Medical	Hard	Yes	Yes	With Family	2	0	1	1	0	1	1	0	0	1	1	1	0	0	1	1
16	60	Female	No		Moderate	Married	Non Medical	Moderate	Yes	Yes	With Family	2	0	1	1	0	1	1	0	0	1	1	1	0	0	1	1
16	18	Male	No		Moderate	Single	Non Medical	Easy	No	No	With Family	1	0	0	1	0	1	0	0	0	3	0	0	0	1	2	1
16	27	Male	Yes	15	Moderate	Married	Non Medical	Moderate	Yes	No	With Family	0	0	0	0	0	0	0	1	0	1	0	0	1	1	2	0
16	50	Female	No		Low	Married	Non Medical	Easy	Yes	Yes	With Family	3	3	3	1	3	2	3	1	0	1	0	0	1	1	1	0
16	35	Female	No		Moderate	Single	Non Medical	Easy	No	No	living alone	1	1	0	1	0	0	0	0	3	3	0	0	0	1	2	1
16	52	Male	No		Moderate	Married	Non Medical	Easy	Yes	Yes	With Family	0	0	0	1	0	0	0	0	0	2	0	0	0	3	2	0
16	23	Male	No		High	Single	Non Medical	Easy	No	No	With Family	1	1	2	0	0	1	0	0	1	3	3	3	3	0	0	1
15	37	Female	Yes	35	Low	Married	Non Medical	Moderate	Yes	No	With Family	1	0	2	3	1	1	3	0	3	3	1	2	1	1	3	2
15	18	Female	No		Low	Single	Non Medical	Moderate	No	No	With Family	0	2	0	1	0	0	0	0	0	1	0	1	0	0	0	0
15	18	Male	Yes	20	Moderate	Single	Non Medical	Easy	No	No	With Family	1	0	2	0	0	0	0	0	1	1	0	0	0	1	0	0
1	25	Male	No		Moderate	Single	Non Medical	Moderate	No	No	With Family	1	1	2	2	2	2	2	1	0	2	1	2	1	2	1	2
1	30	Male	Yes	20	Moderate	Single	Non Medical	Moderate	No	No	With Family	1	1	0	1	0	0	2	0	0	2	2	2	0	1	3	0
1	60	Male	Yes	40	Moderate	Married	Non Medical	Hard	Yes	Yes	With Family	0	1	1	1	0	1	0	0	0	2	0	1	1	1	3	2
1	55	Male	No		Moderate	Divored	Non Medical	Hard	Yes	Yes	With Family	1	2	2	3	3	1	2	1	0	1	2	3	2	1	1	3
1	45	Male	Yes	20	Low	Married	Non Medical	Hard	Yes	Yes	With Family	2	2	2	3	1	1	2	2	1	1	1	3	3	3	3	2
1	50	Male	Yes	20	Low	Married	Non Medical	Hard	Yes	Yes	With Family	2	2	2	3	1	1	1	2	1	1	1	3	3	3	3	2
1	42	Male	Yes	40	Low	Married	Non Medical	Hard	Yes	Yes	With Family	3	3	3	2	2	2	2	2	2	3	2	3	3	2	3	0
1	45	Male	Yes	10	Moderate	Married	Non Medical	Moderate	Yes	No	living alone	3	0	1	0	1	1	1	0	0	0	1	2	1	1	3	0
1	23	Male	Yes	50	Moderate	Single	Non Medical	Hard	No	No	With Family	0	0	0	2	3	3	0	0	0	3	3	3	0	0	3	0
1	24	Male	No		Moderate	Single	Non Medical	Hard	No	No	With Family	3	3	3	3	2	2	2	1	0	3	0	1	0	2	2	1
1	40	Male	No		Moderate	Married	Non Medical	Easy	Yes	No	With Family	1	3	1	0	2	1	3	1	1	2	1	3	3	3	3	3
1	58	Male	Yes	30	Low	Married	Non Medical	Moderate	Yes	Yes	With Family	3	0	0	1	2	2	2	0	2	3	0	0	3	3	3	3
1	31	Male	No		Moderate	Married	Non Medical	Hard	No	No	With Family	3	3	3	3	0	1	3	2	0	1	3	3	2	2	0	0
1	28	Male	No		Moderate	Single	Non Medical	Moderate	No	No	With Family	1	1	1	2	3	2	3	2	0	3	2	2	3	2	2	2
1	24	Male	No		Moderate	Married	Non Medical	Moderate	No	No	With Family	2	2	0	1	0	1	0	0	0	1	2	1	2	1	3	2
1	61	Male	No		Moderate	Married	Non Medical	Moderate	Yes	Yes	With Family	3	0	0	0	0	3	3	2	2	3	3	0	0	2	3	2
1	56	Male	No		Low	Married	Non Medical	Moderate	Yes	Yes	With Family	3	0	3	3	2	3	3	3	2	3	2	0	3	3	3	0
10	19	Male	Yes	10	Low	Single	Non Medical	Easy	No	No	With Family	0	0	2	2	0	1	0	0	1	0	0	0	0	0	0	0
10	30	Male	No		Low	Married	Non Medical	Easy	Yes	No	With Family	0	0	0	0	0	0	0	0	0	0	0	0	0	0	0	0
10	46	Female	No		Moderate	Single	Non Medical	Hard	No	Yes	With Family	2	1	2	2	2	0	0	0	0	1	0	0	0	0	1	0
10	54	Male	Yes	60	Low	Married	Non Medical	Moderate	Yes	No	With Family	0	0	0	0	0	0	0	0	0	2	0	1	0	1	0	0
10	58	Female	No		Low	Married	Non Medical	Moderate	Yes	Yes	With Family	0	3	2	2	1	1	0	0	0	0	0	1	2	2	2	2
10	58	Female	No		Low	Married	Non Medical	Moderate	Yes	Yes	With Family	0	3	2	2	1	1	0	0	0	0	0	1	2	2	2	2
10	28	Female	Yes		Moderate	Married	Non Medical	Moderate	Yes	No	With Family	0	0	0	2	0	0	0	0	0	2	2	0	2	1	1	1
10	50	Male	No		Low	Married	Non Medical	Moderate	Yes	No	With Family	2	0	0	2	0	0	0	0	0	3	2	0	2	2	2	0
10	49	Female	Yes	40	Low	Married	Non Medical	Easy	Yes	Yes	With Family	0	0	0	0	0	0	0	0	0	3	1	1	0	1	0	2
10	49	Male	Yes	60	Low	Married	Non Medical	Easy	Yes	Yes	With Family	0	0	0	0	0	0	0	0	0	2	0	0	0	1	1	0
12	41	Male	No		Moderate	Married	Non Medical	Moderate	Yes	No	With Family	2	0	0	0	0	0	0	0	0	2	0	0	0	0	2	0
12	36	Male	Yes		Low	Married	Non Medical	Hard	Yes	No	With Family	0	3	0	3	2	3	0	0	2	3	3	0	2	3	0	2
12	43	Male	Yes	60	Low	Widower	Non Medical	Hard	Yes	Yes	With Family	3	3	0	0	3	3	2	2	3	3	3	3	3	3	3	3
12	55	Male	No		Low	Married	Non Medical	Moderate	Yes	Yes	With Family	3	3	0	0	2	0	2	2	0	2	0	0	0	3	2	0
12	20	Male	No		Low	Single	Non Medical	Hard	No	No	With Family	2	0	0	0	0	0	0	2	0	3	0	0	3	2	3	0
12	33	Male	No		Low	Married	Non Medical	Moderate	Yes	No	With Family	0	0	0	0	0	0	0	0	0	0	0	0	0	0	2	0
12	50	Male	Yes	10	Low	Married	Non Medical	Moderate	Yes	No	With Family	2	2	3	2	2	1	2	3	2	3	2	3	3	3	3	0
10	23	Male	Yes	20	Low	Single	Non Medical	Moderate	No	No	With Family	2	2	0	0	0	0	2	0	0	3	3	1	1	0	1	1
10	67	Male	Yes	10	Low	Married	Non Medical	Hard	Yes	No	With Family	0	0	3	2	0	0	2	0	0	2	0	0	1	0	1	0
4	41	Male	No		Low	Married	Non Medical	Hard	Yes	Yes	With Family	1	1	1	1	2	1	0	1	0	2	2	2	1	2	3	1
4	40	Female	Yes	5	Low	Married	Non Medical	Hard	Yes	Yes	With Family	3	3	0	3	3	1	3	1	1	3	3	3	3	3	3	2
4	45	Female	No		Low	Married	Non Medical	Hard	Yes	Yes	With Family	3	3	2	2	2	2	3	1	0	3	2	3	3	2	3	2
4	24	Male	Yes	7	Low	Married	Non Medical	Hard	Yes	Yes	With Family	0	0	0	0	0	0	1	1	0	1	1	1	1	0	0	0
10	18	Male	Yes		Moderate	Single	Non Medical	Moderate	No	No	With Family	0	0	0	0	0	1	0	0	0	0	1	0	0	0	1	1
10	35	Female	Yes		Low	Married	Non Medical	Easy	Yes	No	With Family	0	2	2	1	1	1	1	0	0	1	1	0	2	0	1	2
10	35	Female	No		Low	Married	Non Medical	Easy	No	No	With Family	2	2	0	2	1	0	2	2	0	0	0	0	2	1	0	1
10	29	Male	No		Low	Married	Non Medical	Moderate	No	No	With Family	2	1	0	1	1	1	3	2	2	2	2	1	2	2	2	2
11	46	Male	Yes	5	Moderate	Married	Non Medical	Moderate	Yes	No	With Family	2	1	1	1	2	1	3	1	0	1	3	1	3	3	3	1
11	35	Male	No		Low	Married	Non Medical	Hard	Yes	No	With Family	0	0	0	0	3	0	0	0	0	0	0	3	2	2	0	0
11	41	Male	Yes	10	Low	Married	Non Medical	Moderate	No	No	With Family	2	2	1	3	3	2	1	1	0	2	1	1	2	1	1	2
11	54	Female	Yes	10	Low	Married	Non Medical	Easy	Yes	Yes	With Family	2	2	2	1	2		2	1	0	2	3	2	2	1	2	3
11	50	Male	Yes	20	Low	Married	Non Medical	Moderate	Yes	Yes	With Family	2	2	2	2	0	0	1	1	0	2	1	1	2	2	2	1
11	62	Female	No		Low	Married	Non Medical	Hard	Yes	Yes	With Family	2	3	1	2	0	0	2	1	0	3	3	2	2	2	2	1
11	45	Male	Yes	10	Low	Married	Non Medical	Moderate	Yes	Yes	With Family	2	2	3	3	3	1	2	1	1	2	2	2	2	1	2	1
11	60	Male	Yes	40	Moderate	Married	Non Medical	Moderate	Yes	Yes	living alone	1	1	0	2	0	0	0	0	0	3	3	2	1	2	3	0
11	29	Female	Yes	15	Moderate	Single	Non Medical	Hard	No	No	With Family	3	0	1	1	0	0	2	0	0	3	2	1	0	1	2	1
11	43	Male	No		Low	Married	Non Medical	Moderate	Yes	No	With Family	2	2	2	3	3	1	3	0	2	2	3	3	2	2	3	2
11	32	Female	Yes	10	Low	Married	Non Medical	Hard	Yes	Yes	With Family	2	2	1	2	0	1	2	0	0	3	3	1	3	1	3	0
11	40	Female	No		Low	Widower	Non Medical	Hard	Yes	No	With Family	3	3	0	3	0	0	2	0	2	2	3	3	2	2	0	1
11	51	Female	No		Low	Married	Non Medical	Moderate	Yes	Yes	With Family	2	2	1	1	0	0	1	0	0	2	2	2	3	1	3	1
11	48	Male	Yes	20	Low	Married	Non Medical	Moderate	Yes	Yes	With Family	2	2	2	2	1	0	1	0	0	3	2	1	2	2	2	2
11	50	Male	Yes	10	Low	Married	Non Medical	Moderate	Yes	No	With Family	2	2	1	2	2	2	1	1	1	2	2	2	2	2	3	2
11	51	Female	Yes	10	Low	Married	Non Medical	Moderate	Yes	Yes	With Family	2	2	2	2	1	2	1	1	2	2	2	2	2	2	3	1
11	60	Male	No		Moderate	Married	Non Medical	Hard	Yes	No	With Family	2	1	1	1	0	0	0	0	0	1	1	1	2	2	3	1
15	63	Male	Yes		Moderate	Married	Non Medical	Easy	Yes	Yes	With Family	2	3	0	1	0	1	0	1	1	2	3	2	1	0	0	1
15	57	Female	No		High	Married	Non Medical	Moderate	Yes	No	With Family	0	0	2	2	1	0	1	2	0	2	1	0	0	0	0	0
15	40	Female	No		Moderate	Married	Non Medical	Easy	Yes	No	With Family	2	2	1	2	0	3	0	1	0	2	1	2	0	1	1	2
15	22	Male	No		High	Single	Non Medical	Easy	No	No	With Family	2	2	0	0	1	1	0	0	3	0	2	3	1	0	0	3
15	34	Male	Yes	40	Moderate	Single	Non Medical	Moderate	No	No	With Family	2	1	2	1	0	1	0	0	3	2	1	1	0	1	1	3
15	58	Female	Yes	2	Low	Married	Non Medical	Moderate	Yes	Yes	With Family	0	0	1	1	1	0	0	1	1	1	1	0	1	0	0	1
15	25	Female	Yes	5	Low	Married	Non Medical	Moderate	No	No	With Family	0	0	1	0	1	0	0	0	0	0	0	1	0	1	0	1
15	19	Male	Yes	20	Moderate	Single	Non Medical	Moderate	No	No	With Family	0	0	1	0	2	0	1	0	0	3	0	2	1	2	1	0
15	58	Female	No		Low	Married	Non Medical	Hard	Yes	No	With Family	3	3	3	0	1	3	0	0	3	3	3	2	1	0	3	2
15	40	Female	No		Low	Married	Non Medical	Easy	No	Yes	With Family	0	0	0	0	0	0	0	0	0	0	0	0	0	0	0	0
29	23	Female	No		Moderate	Single	Non Medical	Hard	No	No	living alone	1	2	2	2	0	1	1	0	0	1	1	2	0	1	1	0
29	19	Female	No		Moderate	Single	Non Medical	Hard	No	No	With Family	1	1	0	0	3	3	3	0	0	3	0	1	0	0	0	1
29	18	Female	No		Moderate	Single	Non Medical	Hard	No	Yes	With Family	0	1	0	0	0	1	0	0	0	3	1	3	0	1	0	3
29	42	Male	No		High	Married	Non Medical	Moderate	Yes	No	With Family	0	0	1	1	1	0	0	1	0	0	0	1	0	0	0	0
29	28	Female	No		Moderate	Married	Non Medical	Hard	Yes	No	With Family	3	2	1	3	2	0	2	3	0	2	2	3	1	0	0	1
29	22	Male	No		Moderate	Single	Non Medical	Hard	No	No	living alone	1	0	1	0	2	0	1	3	0	1	2	1	1	1	0	3
29	40	Male	No		Low	Married	Non Medical	Hard	Yes	No	With Family	0	0	3	0	0	0	0	0	0	0	0	1	1	1	0	1
29	34	Male	No		Moderate	Single	Non Medical	Hard	No	No	living alone	0	0	0	1	0	0	1	0	0	2	0	1	2	2	2	0
11	49	Male	Yes	20	Low	Married	Non Medical	Hard	Yes	Yes	With Family	1	2	2	1	2	1	2	2	0	2	2	2	1	2	3	1
11	48	Female	No		Moderate	Married	Non Medical	Moderate	Yes	No	With Family	1	1	1	1	1	1	1	1	0	2	2	2	2	2	3	1
25	33	Male	Yes	20	Moderate	Married	Non Medical	Hard	Yes	No	With Family	0	0	0	0	0	0	0	2	0	0	0	0	0	0	2	0
25	36	Male	Yes	60	Low	Single	Non Medical	Hard	No	Yes	With Family	3	3	3	3	3	1	1	1	1	1	1	2	3	1	1	1
25	66	Female	No		Moderate	Married	Non Medical	Moderate	Yes	Yes	With Family	0	0	2	2	0	0	0	0	0	0	0	0	0	0	2	0
25	18	Male	Yes	10	Moderate	Single	Non Medical	Moderate	No	No	With Family	1	3	1	1	0	1	1	1	0	1	1	1	0	1	0	1
25	17	Female	No		Moderate	Single	Non Medical	Easy	No	No	With Family	0		0	0	0	2	0	0	0	0	0	2	0	0	2	0
25	30	Male	Yes	10	Low	Married	Non Medical	Hard	Yes	Yes	With Family	0	1	0	1	0	2	0	0	0	1	0	1	0	1	0	0
25	35	Male	No		Moderate	Married	Non Medical	Easy	Yes	No	With Family	2	0	0	2	2	0	0	3	3	2	2	2	1	0	2	2
11	55	Female	No		Moderate	Married	Non Medical	Moderate	Yes	No	With Family	1	1	0	1	0	0	3	0	0	1	1	1	3	1	1	1
10	45	Female	No		Low	Married	Non Medical	Easy	Yes	Yes	With Family	0	2	0	2	1	0	2	0	3	3	2	1	1	2	2	2
10	40	Female	No		Low	Married	Non Medical	Easy	Yes	No	With Family	2	1	1	1	1	2	1	0	0	0	0	0	0	1	1	0
10	45	Male	Yes	40	Low	Married	Non Medical	Easy	Yes	No	With Family	2	0	2	0	0	0	2	0	0	1	3	2	1	1	2	2
10	62	Female	No		Low	Married	Non Medical	Easy	Yes	Yes	With Family	1	2	3	2	0	2	2	0	0	2	0	2	2	1	1	2
15	35	Male	No		Low	Married	Non Medical	Hard	Yes	No	With Family	0	0	1	1	1	0	0	1	1	1	1	1	1	0	1	1
35	42	Male	No		Low	Married	Non Medical	Hard	Yes	No	With Family	0	0	0	0	1	0	1	0	0	0	0	0	1	0	0	0
5	36	Male	Yes	15	Moderate	Married	Non Medical	Moderate	No	No	With Family	1	0	1	1	0	0	0	0	0	1	1	2	1	1	1	1
5	40	Female	No		Moderate	Divored	Non Medical	Moderate	No	No	With Family	1	2	2	1	2	1	1	1	1	1	2	2	1	2	1	3
5	16	Female	No		Low	Single	Non Medical	Hard	No	No	With Family	2	2	1	1	2	1	1	1	1	2	2	2	2	1	1	2
5	45	Male	No		Low	Married	Non Medical	Hard	Yes	No	With Family	1	1	2	2	2	1	1	1	1	2	2	2	2	1	2	1
5	55	Female	Yes	20	Low	Married	Non Medical	Hard	Yes	Yes	With Family	1	1	2	1	2	1	1	1	0	1	2	2	1	1	1	2
5	60	Male	Yes	20	Low	Single	Non Medical	Moderate	No	No	With Family	1	2	0	1	0	0	1	1	0	1	1	1	1	1	1	1
5	30	Male	Yes	40	Low	Married	Non Medical	Hard	Yes	No	With Family	1	1	1	1	0	1	1	1	0	1	1	1	1	1	1	2
5	20	Female	No	20	Low	Single	Non Medical	Hard	No	No	With Family	1	1	0	1	0	0	0	0	0	0	1	1	1	1	1	0
5	18	Male	Yes	20	Low	Single	Non Medical	Hard	No	No	With Family	1	1	1	1	0	1	1	1	2	2	1	1	2	1	1	2
5	40	Female	No		Low	Married	Non Medical	Hard	Yes	Yes	With Family	1	1	1	1	2	1	1	1	1	1	2	2	2	1	2	2
5	35	Female	Yes	10	Low	Widower	Non Medical	Hard	Yes	No	With Family	1	1	1	1	1	1	1	1	1	1	2	2	2	1	1	2
5	29	Female	No		Moderate	Married	Non Medical	Hard	No	No	With Family	1	1	1	1	1	1	1	1	0	1	1	1	1	1	1	1
5	39	Male	Yes	40	Moderate	Married	Non Medical	Moderate	Yes	No	With Family	0	1	0	1	0	1	1	0	0	1	1	2	2	1	1	3
5	50	Male	Yes		Moderate	Married	Non Medical	Hard	Yes	No	With Family	1	1	1	1	0	0	0	1	0	1	1	1	2	1	1	1
5	40	Female	No		Low	Single	Non Medical	Hard	No	Yes	With Family	2	2	1	2	1	1	1	1	1	2	2	1	2	2	1	2
5	35	Male	Yes	25	Low	Married	Non Medical	Hard	Yes	No	With Family	1	1	0	1	0	0	0	1	0	1	1	1	0	0	1	1
5	29	Female	No		Moderate	Married	Non Medical	Hard	Yes	No	With Family	1	2	2	1	3	1	1	1	1	2	2	2	1	2	1	1
5	22	Male	Yes	40	Low	Single	Non Medical	Hard	No	No	With Family	2	1	3	2	3	2	1	1	2	2	2	3	3	1	2	3
5	50	Female	No		Low	Married	Non Medical	Hard	Yes	Yes	With Family	1	2	1	2	2	1	1	1	0	1	2	2	3	2	1	3
15	39	Male	Yes	20	Moderate	Married	Non Medical	Hard	Yes	No	With Family	1	2	1	2	2	1	2	1	2	1	2	1	1	0	1	2
15	36	Male	No		High	Single	Non Medical	Hard	No	No	With Family	0	0	1	0	0	0	2	1	3	2	0	1	1	2	3	0
15	23	Female	No		Low	Single	Non Medical	Hard	No	No	living alone	2	2	1	1	0	0	1	0	0	1	1	0	2	2	2	2
15	52	Female	No		High	Married	Non Medical	Moderate	Yes	No	living alone	1	2	2	2	2	1	1	1	1	1	1	2	1	0	1	2
15	40	Female	No		Low	Married	Non Medical	Moderate	Yes	No	With Family	1	1	1	2	1	0	0	0	1	1	1	1	1	0	1	2
15	18	Male	Yes	20	Low	Single	Non Medical	Moderate	No	No	living alone	1	1	1	1	0	1	0	0	1	0	1	1	1	0	1	1
15	58	Female	No		Low	Widower	Non Medical	Moderate	Yes	Yes	With Family	1	1	2	1	2	1	0	1	1	2	2	2	2	0	2	2
15	20	Male	No		Moderate	Single	Non Medical	Moderate	No	No	With Family	1	1	0	0	0	2	2	0	2	1	2	2	0	2	1	2
15	50	Male	Yes	20	Moderate	Married	Non Medical	Hard	Yes	No	With Family	1	1	2	2	1	2	1	1	2	1	1	1	1	1	1	1
15	40	Male	Yes	20	Low	Married	Non Medical	Easy	Yes	No	With Family	2	2	2	2	1	1	1	0	2	1	1	1	1	0	1	1
15	35	Male	Yes	10	Moderate	Married	Non Medical	Moderate	Yes	No	With Family	1	1	2	1	1	0	1	0	1	1	1	1	1	0	1	2
15	27	Male	Yes	20	Low	Married	Non Medical	Hard	Yes	No	With Family	2	2	2	2	2	0	1	1	1	1	1	2	1	0	2	2
15	42	Male	Yes	10	Moderate	Married	Non Medical	Moderate	Yes	No	With Family	1	1	1	2	1	1	1	1	1	1	1	1	1	1	1	1
15	52	Male	No		Moderate	Married	Non Medical	Hard	Yes	No	With Family	2	2	1	1	2	0	1	0	1	1	1	1	1	0	1	1
15	55	Male	No		High	Married	Non Medical	Moderate	Yes	Yes	With Family	1	1	2	2	1	0	1	0	1	1	1	1	1	0	1	1
15	29	Female	No		Low	Married	Non Medical	Hard	Yes	No	With Family	0	0	1	0	1	0	0	0	1	0	0	1	0	0	1	0
15	43	Male	No		Moderate	Married	Non Medical	Hard	Yes	Yes	With Family	0	0	0	0	0	1	1	2	0	1	1	0	0	1	2	2
15	65	Female	No		Low	Widower	Non Medical	Easy	No	Yes	With Family	1	1	2	1	2	1	0	0	2	1	1	1	1	0	2	2
15	63	Female	No		Moderate	Married	Non Medical	Moderate	Yes	Yes	With Family	2	2	2	2	2	1	1	1	2	2	1	2	2	1	2	2
15	22	Male	No		Low	Married	Non Medical	Moderate	No	No	With Family	0	0	1	1	0	0	0	0	1	0	0	0	0	0	1	1
15	18	Female	No		Low	Single	Non Medical	Easy	No	No	With Family	1	1	1	1	1	0	0	0	1	1	1	1	1	0	0	1
15	48	Male	No		High	Married	Non Medical	Easy	Yes	No	With Family	1	1	0	0	0	0	0	1	2	3	0	0	0	0	0	3
15	28	Female	No		Low	Married	Non Medical	Easy	No	No	With Family	1	1	1	1	1	1	0	1	1	1	0	1	1	1	1	1
15	28	Male	No		Low	Married	Non Medical	Hard	Yes	Yes	With Family	2	2	1	0	0	3	2	1	3	2	1	1	1	0	3	2
15	24	Male	Yes	20	Low	Single	Non Medical	Hard	No	No	With Family	0	0	0	0	0	0	0	0	2	3	1	1	1	1	1	0
15	36	Male	No		Low	Single	Non Medical	Hard	No	No	living alone	2	2	2	2	0	0	1	2	0	2	1	2	2	0	0	1
15	50	Male	No		High	Married	Non Medical	Easy	No	No	With Family	0	0	1	0	2	0	0	1	2	1	1	2	3	3	3	3
15	42	Male	Yes	20	High	Married	Non Medical	Easy	No	No	With Family	1	2	1	1	1	1	1	1	1	2	1	2	2	1	2	2
15	28	Female	No		Moderate	Single	Non Medical	Hard	No	Yes	living alone	2	2	1	1	0	3	2	2	3	2	3	3	1	3	1	3
15	29	Male	Yes	20	Moderate	Single	Non Medical	Hard	No	No	living alone	0	0	1	1	1	2	1	2	1	3	0	1	0	0	3	0
15	40	Female	Yes	15	Low	Married	Non Medical	Hard	Yes	Yes	With Family	3	3	2	3	2	3	1	2	3	1	2	2	2	1	1	3
15	23	Female	No		Moderate	Single	Non Medical	Easy	No	Yes	With Family	0	0	0	2	0	0	1	0	0	0	1	1	0	0	0	1
15	55	Male	No		Moderate	Single	Non Medical	Moderate	Yes	No	With Family	1	1	1	2	2	1	0	1	1	1	1	1	2	0	0	1
15	42	Female	No		Low	Married	Non Medical	Moderate	Yes	No	With Family	0	0	1	1	1	0	0	0	1	1	1	1	1	0	1	1
15	20	Male	Yes		Moderate	Single	Non Medical	Moderate	No	No	With Family	1	1	2	1	1	1	0	1	1	1	0	0	1	0	1	0
15	21	Female	No		Low	Married	Non Medical	Easy	Yes	No	With Family	0	0	1	1	1	0	0	0	0	0	0	1	0	0	0	0
15	69	Male	No		Low	Married	Non Medical	Moderate	Yes	Yes	With Family	1	1	1	1	1	0	0	0	1	1	1	1	1	0	1	1
15	36	Male	No		Moderate	Married	Non Medical	Hard	Yes	No	With Family	1	1	2	1	1	1	1	1	1	1	1	1	2	1	1	1
16	32	Male	Yes	15	Moderate	Single	Non Medical	Hard	No	No	With Family	1	1	0	0	0	0	0	0	1	1	1	1	1	1	1	1
15	62	Male	Yes	20	High	Married	Non Medical	Easy	Yes	Yes	With Family	0	0	0	0	0	0	0	0	0	3	1	2	0	0	0	3
15	23	Female	No		Moderate	Single	Non Medical	Easy	No	No	With Family	2	2	1	1	2	0	0	1	1	1	1	1	0	0	3	3
15	42	Female	No		Low	Widower	Non Medical	Moderate	Yes	No	living alone	3	3	2	1	1	1	3	2	3	3	2	2	1	1	2	2
15	45	Male	Yes		Moderate	Married	Non Medical	Moderate	Yes	No	With Family	1	1	1	1	1	1	1	1	1	1	1	1	1	2	2	2
15	31	Male	No		High	Single	Non Medical	Moderate	No	No	With Family	0	1	1	0	2	0	0	0	3	2	2	0	0	1	1	2
31	24	Male	Yes	20	Moderate	Single	Non Medical	Easy	No	No	With Family	0	0	0	1	0	0	2	0	0	1	1	0	0	0	1	0
31	18	Female	No		Moderate	Single	Medical	Moderate	No	No	With Family	0	0	0	0	0	0	0	1	0	0	0	0	0	0	0	0
31	62	Male	No		Moderate	Married	Medical	Easy	Yes	Yes	With Family	2	0	0	1	0	0	0	0	0	2	0	0	0	0	0	0
31	35	Female	No		Moderate	Single	Non Medical	Moderate	Yes	No	With Family	0	3	2	3	0	0	0	0	0	0	0	0	0	0	1	0
31	31	Male	Yes	20	Low	Married	Non Medical	Moderate	Yes	No	With Family	1	3	0	2	0	1	3	2	0	3	2	1	3	2	3	2
35	50	Female	Yes	20	Moderate	Married	Non Medical	Moderate	Yes	No	With Family	2	1	0	1	2	0	1	1	0	0	3	0	3	3	0	3
35	27	Male	Yes	20	Low	Single	Non Medical	Easy	No	No	With Family	0	0	0	1	1	0	0	0	0	3	0	0	1	0	0	1
35	33	Female	Yes	35	High	Single	Non Medical	Hard	No	No	With Family	3	3	0		3	0	2	1	0	1	0	0	3	0	0	3
35	40	Male	Yes	10	Low	Married	Non Medical	Easy	Yes	No	With Family	1	0	0	0	1	0	0	0	0	3	0	0	3	3	2	3
35	30	Female	No		Moderate	Single	Non Medical	Hard	No	No	With Family	3	1	1	3	3	0	1	0	0	0	1	1	3	1	0	3
35	25	Female	No		Moderate	Single	Non Medical	Moderate	No	No	With Family	2	2	0	3	3	0	1	0	0	1	2	0	3	0	0	2
35	33	Female	Yes	35	Moderate	Married	Non Medical	Moderate	Yes	No	With Family	3	2	0	3	3	0	2	0	0	0	3	1	2	0	0	2
35	60	Male	Yes	20	Moderate	Married	Non Medical	Moderate	Yes	Yes	With Family	1	1	0	1	1	0	0	0	0	1	0	0	1	0	1	0
35	44	Male	Yes	20	Moderate	Married	Non Medical	Easy	Yes	No	With Family	3	0	0	0	1	0	1	0	0	1	0	0	3	1	1	1
35	45	Female	Yes	35	Low	Married	Non Medical	Hard	Yes	Yes	With Family	3	2	0	2	3	0	3	0	0	0	2	1	2	3	0	3
35	31	Male	Yes	25	Moderate	Married	Non Medical	Moderate	Yes	No	With Family	3	0	0	1	1	0	1	0	0	3	1	0	3	0	0	0
35	37	Female	No		Low	Single	Non Medical	Moderate	No	No	With Family	3	2	0	3	2	0	3	1	0	1	1	0	3	0	0	1
35	20	Female	No		High	Single	Non Medical	Moderate	No	No	With Family	3	1	0	2	2	0	2	1	0	0	1	0	1	0	0	0
35	25	Female	No		Moderate	Single	Non Medical	Hard	No	No	With Family	3	2	0	2	1	0	1	1	0	0	2	0	3	1	0	0
35	60	Male	Yes	5	Moderate	Married	Non Medical	Easy	Yes	No	With Family	0	0	0	2	2	0	0	0	0	0	2	0	0	0	0	0
35	37	Male	Yes	10	Moderate	Married	Non Medical	Moderate	Yes	Yes	With Family	1	0	0	1	1	0	0	0	0	1	0	0	1	0	0	0
35	61	Female	Yes	20	Moderate	Married	Non Medical	Hard	Yes	Yes	With Family	3	1	0	3	3	0	0	0	0	1	1	1	2	1	1	3
35	28	Male	Yes	20	High	Married	Non Medical	Hard	Yes	No	With Family	1	0	0	1	1	0	0	0	0	2	0	0	1	0	3	0
35	44	Male	No		Moderate	Married	Non Medical	Hard	No	No	With Family	0	0	0	0	0	0	0	0	0	3	0	0	1	0	3	0
35	65	Male	No		Moderate	Married	Non Medical	Easy	Yes	Yes	With Family	3	0	0	0	0	0	0	0	0	0	0	0	0	0	0	0
35	25	Female	No		Moderate	Married	Non Medical	Moderate	Yes	No	With Family	0	2	0	2	3	0	1	0	0	0	0	0	0	0	0	3
35	72	Female	No		Low	Married	Non Medical	Moderate	Yes	Yes	With Family	3	3	0	3	3	0	0	3	0	0	3	3	3	3	0	3
35	19	Female	No		Moderate	Single	Non Medical	Moderate	No	No	With Family	0	3	0	1	3	0	3	1	0	0	3	3	3	0	0	3
35	22	Female	No		Moderate	Single	Non Medical	Moderate	No	No	With Family	3	1	0	3	3	0	3	1	0	0	1	0	3	3	0	3
35	47	Female	Yes	30	Moderate	Married	Non Medical	Moderate	Yes	Yes	With Family	3	1	0	3	3	0	1	0	0	0	1	1	1	1	0	3
35	30	Male	Yes	15	Moderate	Married	Non Medical	Easy	Yes	No	With Family	0	0	0	0	0	0	0	0	0	1	0	0	1	1	1	0
35	35	Female	No		Moderate	Married	Non Medical	Hard	Yes	No	With Family	3	3	0	3	3	0	0	0	0	3	3	3	3	3	3	1
35	37	Male	Yes	15	Moderate	Married	Non Medical	Easy	Yes	No	With Family	0	0	0	1	1	0	3	0	0	3	0	0	2	0	3	0
35	30	Female	No		Moderate	Single	Non Medical	Easy	No	No	With Family	3	2	0	3	3	0	1	0	0	0	1	2	1	0	0	2
35	40	Male	Yes	15	Low	Married	Non Medical	Moderate	Yes	Yes	With Family	0	0	0	0	0	0	0	0	0	3	1	1	0	0	1	0
35	32	Female	No		Low	Single	Non Medical	Easy	No	No	With Family	3	3	0	3	3	0	1	0	0	0	0	0	0	1	1	3
35	32	Male	No		Moderate	Single	Non Medical	Moderate	No	No	With Family	1	0	3	1	3	1	2	1	0	3	1	3	3	3	3	3
35	24	Female			Low	Single	Non Medical	Easy	No	No	With Family	2	0	3	1	3	0	3	0	0	2	0	0	3	0	0	0
35	27	Female	No		Moderate	Single	Non Medical	Moderate	No	No	With Family	1	0	2	2	3	0	1	1	0	0	0	0	0	0	0	0
35	25	Male	No		Moderate	Single	Non Medical	Moderate	No	No	With Family	1	1	0	2	2	0	1	1	0	0	0	0	2	2	0	1
35	43	Male	No		Moderate	Married	Non Medical	Moderate	Yes	No	With Family	2	3	0	2	2	0	2	3	0	1	0	0	1	3	3	3
35	30	Female	No		Moderate	Married	Non Medical	Easy	Yes	No	With Family	2	2	0	2	3	0	1	0	0	2	0	0	2	0	0	3
35	60	Female	No		Moderate	Widowel	Non Medical	Moderate	Yes	Yes	With Family	1	0	0	1	3	0	0	0	0	1	0	0	1	1	0	0
35	38	Female	No		Moderate	Single	Non Medical	Moderate	No	No	With Family	1	2	2	2	3	3	3	1	0	2	2	2	3	1	2	3
35	32	Female	No		High	Single	Non Medical	Easy	No	No	With Family	1	2	2	2	3	3	3	3	0	1	3	3	3	3	3	3
35	53	Female	No		High	Married	Non Medical	Hard	Yes	Yes	With Family	3	3	3	3	3	2	3	3	1	1	3	3	3	3	3	3
35	50	Female	Yes	15	Moderate	Married	Non Medical	Moderate	Yes	No	With Family	2	3	2	3	2	2	3	3	0	2	3	3	2		3	3
35	38	Female	No		Moderate	Married	Non Medical	Hard	Yes	No	With Family	3	3	1	3	3	0	0	0	0	1	1	1	3	0	0	0
35	55	Male	Yes	15	High	Single	Non Medical	Hard	No	No	With Family	0	0	0	3	0	0	1	0	0	1	0	0	2	1	1	0
35	31	Female	No		Moderate	Married	Non Medical	Easy	Yes	No	With Family	2	1	0	1	2	1	0	1	0	3	1	1	0	1	0	0
35	43	Male	Yes	20	High	Married	Non Medical	Hard	Yes	No	With Family	2	2	0	0	3	0	2	0	0	3	0	0	3	0	3	3
35	45	Male	Yes	20	High	Married	Non Medical	Moderate	Yes	No	With Family	0	0	0	3	1	0	0	0	0	3	1	1	3		3	0
35	26	Female	No		Moderate	Single	Non Medical	Easy	No	No	With Family	3	3	0	3	3	0	1	0	0	3	1	1	3	0	3	1
35	29	Male	Yes	20	Moderate	Married	Non Medical	Moderate	Yes	No	With Family	3	1	0	3	1	0	0	0	0	3	1	1	3	0	3	1
35	60	Male	Yes	20	High	Married	Non Medical	Moderate	Yes	Yes	With Family	0	0	0	0	0	0	0	0	0	2	0	0	2	2	2	0
35	48	Male	Yes	20	Moderate	Married	Non Medical	Hard	Yes	Yes	With Family	0		0	0	1	0	0	0	0	0	1	1	0	1	2	1
35	57	Female	No		Moderate	Married	Non Medical	Moderate	Yes	No	With Family	1	3	1	3	3	0	1	0	0	0	2	2	1	1	0	1
35	38	Male	Yes	25	High	Married	Non Medical	Hard	Yes	No	With Family	0	0	0	1	3	0	0	0	0	3	3	3	2	0	3	3
35	36	Female	No		Low	Married	Non Medical	Easy	No	No	With Family	0	1	0	0	1	0	0	0	0	1	0	0	1	0	0	0
35	43	Male	No		Moderate	Married	Non Medical	Moderate	Yes	Yes	With Family	0	0	0	0	1	0	0	0	0	0	0	0	1	1	0	0
35	45	Female	Yes	10	Moderate	Divorced	Non Medical	Easy	Yes	Yes	Living alone	3	3	0	3	3	0	2	0	0	0	3	3	3	3	2	3
35	35	Female	No		Moderate	Single	Non Medical	Moderate	No	No	With Family	2	3	0	2	3	0	3	2	0	0	2	2	2	0	0	3
35	48	Male	Yes	10	Moderate	Married	Non Medical	Easy	Yes	No	With Family	0	0	0	0	0	0	0	0	0	1	0	0	0	0	1	0
35	52	Female	Yes	10	Moderate	Married	Non Medical	Moderate	Yes	Yes	With Family	3	2	0	2	3	0	3	1	0	0	1	0	2	1	1	2
35	50	Female	No		Moderate	Married	Non Medical	Moderate	Yes	No	With Family	3	1	0	1	3	0	1	0	0	0	1	1	2	2	0	3
35	55	Female	Yes	20	Moderate	Divorced	Non Medical	Easy	No	Yes	With Family	0	0	0	0	0	0	0	0	0	0	1	1	0	0	0	1
35	40	Female	Yes	20	Low	Married	Non Medical	Moderate	Yes	Yes	With Family	3	1	0	0	3	0	0	0	0	1	0	0	1		1	3
35	29	Male	Yes	5	Moderate	Married	Non Medical		Yes	No	With Family	0	0	0	1	1	0	0	0	0	1	0	0	1	0	1	0
35	38	Female	No		Moderate	Married	Non Medical	Moderate	Yes	No	With Family	3	1	1	3	3	0	0	0	0	1	1	1	3	0	0	0
35	42	Female	No		Moderate		Non Medical	Moderate	No	No	With Family	0	0	0	1	1	0	0	0	0	0	1	1	0	0	0	0
35	58	Male	Yes	20	Moderate	Married	Non Medical	Moderate	Yes	No	With Family	0	0	0	1	1	0	1	0	0	2	0	0	1	2	2	1
35	38	Male	No		High	Married	Medical	Moderate	Yes	No	With Family	3	3	0	2	3	0	2	0	0	1	0	0	3	2	2	1
35	64	Male	No		Moderate	Married	Non Medical	Easy	Yes	Yes	With Family	3	2	3	2	3	0	0	1	0	3	3	3	3	1	3	1
35	39	Female	No		Moderate	Married	Non Medical	Hard	No	No	With Family	3	1	3	0	1	0	3	0	0	0	0	0	3	3	0	0
35	35	Female	No		Moderate	Single	Non Medical	Moderate	No	No	With Family	2	3	3	2	3	1	3	1	0	3	3	3	3	3	3	3
35	28	Female	No		Moderate	Single	Non Medical	Moderate	No	No	With Family	1	2	2	3	3	0	0	0	0	2	1	1	0	0	0	3
35	28	Female	No		Moderate	Married	Medical	Moderate	Yes	No	With Family	2	1	3	3	3	1	2	1	0	3	1	1	3	3	3	3
35	26	Female	No		Moderate	Single	Medical	Hard	No	No	Living alone	3	3	0	1	3	0	3	0	0	0	3	3	3	0	1	3
31	24	Male	Yes	20	Moderate	Single	Non Medical	Easy	No	No	With Family	0	0	0	1	0	0	2	0	0	1	1	0	0	0	1	0
31	18	Female	No		Moderate	Single	Medical	Moderate	No	No	With Family	0	0	0	0	0	0	0	1	0	0	0	0	0	0	0	0
31	62	Male	No		Moderate	Married	Medical	Easy	Yes	Yes	With Family	2	0	0	1	0	0	0	0	0	2	0	0	0	0	0	0
31	35	Female	No		Moderate	Single	Non Medical	Moderate	Yes	No	With Family	0	3	2	3	0	0	0	0	0	0	0	0	0	0	1	0
31	31	Male	Yes	20	Low	Married	Non Medical	Moderate	Yes	No	With Family	1	3	0	2	0	1	3	2	0	3	2	1	3	2	3	2
34	23	Female	No		Moderate	Married	Non Medical	Easy	Yes	No	With Family	3	2	3	3	2	0	2	2	1	3	3	3	3	3	2	3
34	22	Female	No		Moderate	Married	Non Medical	Moderate	Yes	Yes	With Family	2	2	2	3	3	0	2	3	3	1	3	3	3	3	1	0
34	35	Female	No		Low	Single	Non Medical	Moderate	No	Yes	With Family	0	0	1	1	0	3	0	0	0	1	0	1	0	0	0	0
34	30	Female	No		Low	Married	Non Medical	Moderate	Yes	No	With Family	3	3	1	3	1	2	3	2	3	3	3	3	3	2	2	1
34	41	Female	No		Low	Married	Non Medical	Moderate	Yes	Yes	With Family	3	2	0	3	3	1	1	2	0	3	3	3	3	3	2	0
34	40	Female	No		Low	Widower	Non Medical	Moderate	Yes	Yes	With Family	1	3	2	3	3	3	3	2	1	2	3	2	3	3	3	3
34	21	Female	No		Moderate	Single	Non Medical	Moderate	No	No	With Family	0	0	1	0	0	1	2	2	0	3	3	3	2	2	3	0
34	30	Female	No		Moderate	Single	Non Medical	Moderate	No	No	With Family	0	2	0	3	3	2	3	3	0	3	3	3	3	3	2	3
34	21	Male	No		Moderate	Single	Medical	Hard	No	No	With Family	0	2	3	0	0	2	0	0	0	3	0	3	0	0	0	0
34	25	Female	Yes	10	Low	Married	Non Medical	Moderate	No	No	With Family	0	2	0	0	0	3	3	0	0	3	3	3	3	3	1	1
34	40	Female	No		Moderate	Married	Non Medical	Moderate	Yes	No	With Family	3	1	2	3	3	0	2	0	0	3	3	3	0	3	3	2
34	60	Female	No		Low	Married	Non Medical	Moderate	Yes	Yes	With Family	3	3	2	3	2	3	2	0	3	3	3	3	3	0	2	3
34	44	Female	No		Moderate	Married	Non Medical	Moderate	Yes	No	With Family	3	3	3	3	2	3	3	0	0	3	3	1	3	3	3	3
33	26	Male	Yes	40	Moderate	Single	Non Medical	Hard	No	No	With Family	1	0	0	0	0	0	0	0	0	3	3	2	0	3	3	0
33	70	Female	No		Low	Married	Non Medical	Moderate	Yes	No	With Family	3	0	1	3	0	0	2	1	0	0	1	0	0	0	1	0
33	60	Female	No		Moderate	Married	Non Medical	Moderate	Yes	Yes	With Family	2	1	2	1	2	1	0	0	0	2	0	1	0	0	3	2
33	38	Male	Yes	30	Moderate	Married	Non Medical	Moderate	Yes	No	With Family	2	0	3	3	0	0	0	0	1	0	3	0	0	0	3	0
33	33	Female	No		Moderate	Married	Non Medical	Moderate	Yes	No	With Family	0	0	0	0	0	0	0	0	0	1	0	0	0	0	3	0
33	50	Male	No		Moderate	Married	Non Medical	Easy	Yes	No	With Family	3	3	3	3	2	0	1	0	0	2	3	2	2	2	3	2
33	54	Male	No		Moderate	Married	Non Medical	Moderate	Yes	No	With Family	0	0	0	0	0	0	0	0	0	0	0	0	0	0	0	0
33	41	Female	No		Low	Single	Non Medical	Moderate	No	No	With Family	3	3	3	2	2	1	1	3	0	3	2	3	2	1	3	3
33	43	Female	No		Moderate	Married	Non Medical	Moderate	Yes	No	With Family	3	2	0	0	1	0	2	0	0	2	3	3	1	0	2	3
33	40	Female	No		Moderate	Married	Non Medical	Moderate	Yes	No	With Family	2	0	3	0	3	3	1	0	0	3	3	3	3	1	0	0
33	40	Female	No		Low	Divorced	Non Medical	Moderate	Yes	Yes	With Family	3	3	3	2	1	0	1	1	0	3	2	3	3	1	3	1
33	39	Female	Yes	20	Moderate	Married	Non Medical	Moderate	Yes	No	With Family	3	3	3	3	3	0	1	0	0	0	3	3	0	1	0	1
33	23	Female	No		Moderate	Single	Non Medical	Moderate	No	No	With Family	3	1	2	1	3	0	0	0	0	1	1	0	2	3	1	3
33	16	Male	No		Moderate	Single	Non Medical	Moderate	No	No	With Family	0	0	0	0	0	0	0	0	0	3	1	1	0	3	1	0
33	42	Female	Yes	15	Moderate	Single	Non Medical	Moderate	No	No	With Family	1	0	0	1	0	0	1	0	0	3	0	0	0	0	2	3
33	50	Male	No		Moderate	Married	Non Medical	Moderate	No	No	With Family	0	0	0	0	0	0	0	0	0	0	0	0	0	0	0	0
33	29	Female	Yes	25	Moderate	Divorced	Non Medical	Moderate	Yes	No	Living alone	3	3	3	3	3	3	0	0	3	3	3	3	3	3	3	3
33	45	Male	Yes	10	Moderate	Single	Non Medical	Hard	No	No	With Family	0	1	0	1	0	3	3	0	0	0	0	0	0	0	3	0
33	23	Female	No		Moderate	Single	Non Medical	Easy	No	No	With Family	1	2	0	3	1	1	2	1	0	2	2	3	3	2	2	3
33	30	Female	No		Moderate	Single	Non Medical	Easy	No	No	With Family	1	0	1	2	2	0	0	2	0	1	1	0	0	1	0	1
33	50	Female	No		Moderate	Married	Non Medical	Hard	Yes	Yes	With Family	1	0	1	2	2	1	1	1	1	1	1	1	1	1	1	1
31	31	Male	Yes	40	Moderate	Single	Non Medical	Moderate	No	No	With Family	1	1	1	1	0	3	3	1	0	3	3	3	1	0	1	3
31	26	Female	No		Low	Married	Non Medical	Moderate	Yes	No	With Family	1	2	2	2	1	0	2	2	0	2	2	2	1	2	2	2
31	33	Female	No		Moderate	Married	Non Medical	Moderate	No	No	With Family	1	2	2	1	0	0	3	1	0	1	0	1	3	1	1	0
31	45	Male	Yes	20	Moderate	Married	Non Medical	Hard	Yes	No	With Family	0	2	2	3	0	1	1	0	0	2	3	2	0	0	3	0
31	70	Female	No		Moderate	Married	Non Medical	Moderate	Yes	Yes	With Family	0	0	0	3	0	0	0	0	0	0	0	1	0	0	0	0
31	38	Female	No		Low	Single	Non Medical	Hard	No	Yes	With Family	2	3	2	3	3	3	3	0	2	0	0	2	3	3	2	0
31	56	Female	Yes	20	Low	Widower	Non Medical	Moderate	Yes	No	With Family	1	3	2	2	0	0	3	0	0	2	0	1	1	0	3	0
31	59	Male	No		Low	Married	Non Medical	Moderate	Yes	Yes	With Family	0	3	3	3	0	0	3	0	0	3	2	2	0	0	3	0
31	46	Female	No		Low	Married	Non Medical	Moderate	Yes	Yes	With Family	3	3	2	3	1	0	2	0	0	3	1	2	3	3	3	0
31	38	Male	Yes	20	Moderate	Married	Non Medical	Moderate	Yes	No	With Family	0	0	0	3	0	0	0	0	0	0	0	3	3	3	3	0
31	39	Female	No		Moderate	Married	Medical	Moderate	Yes	No	With Family	1	0	1	1	3	2	2	0	0	3	2	0	3	0	0	0
31	50	Male	Yes	1	Moderate	Married	Non Medical	Hard	Yes	No	With Family	0	3	1	3	2	0	3	0	0	3	0	3	0	1	2	0
31	23	Male	Yes	40	Low	Married	Non Medical	Hard	Yes	No	With Family	1	3	3	0	3	0	3	1	0	3	3	2	3	0	3	0
31	47	Female	No		Moderate	Married	Non Medical	Moderate	No	No	With Family	1	0	2	0	0	0	3	0	0	0	0	0	0	0	0	0
32	22	Female	No		Moderate	Single	Non Medical	Moderate	No	No	With Family	2	2	1	1	2	0	2	1	0	2	2	3	1	1	2	2
32	30	Male	Yes	15	Moderate	Married	Non Medical	Moderate	Yes	No	With Family	1	2	2	1	2	0	2	0	0	2	2	2	1	0	2	1
32	28	Female	No		Moderate	Single	Non Medical	Moderate	No	No	With Family	1	1	2	0	1	1	1	0	0	1	0	1	0	0	1	0
32	43	Female	No		Low	Married	Non Medical	Hard	Yes	Yes	With Family	2	2	1	3	2	1	0	2	1	2	1	2	2	1	2	2
32	35	Male	Yes	15	Moderate	Married	Non Medical	Moderate	Yes	No	With Family	1	0	2	1	2	1	1	0	0	1	0	1	1	0	1	1
32	34	Male	Yes	15	Moderate	Married	Non Medical	Moderate	Yes	No	With Family	2	2	2	3	2	2	1	1	0	2	0	2	2	0	1	2
32	38	Male	No		Moderate	Married	Non Medical	Moderate	Yes	No	With Family	1	2	2	1	2	2	1	1	0	2	1	2	1	1	3	2
32	48	Female	Yes	20	Moderate	Married	Non Medical	Moderate	Yes	No	With Family	0	1	1	0	0	0	0	0	0	1	0	1	1	0	1	0
32	30	Male	No		Moderate	Married	Non Medical	Moderate	Yes	No	With Family	2	1	2	1	2	1	2	1	0	2	0	1	2	1	1	2
32	21	Male	Yes	20	Moderate	Single	Non Medical	Moderate	No	No	With Family	0	0	2	0	0	0	0	0	0	1	0	1	0	0	2	1
32	26	Male	Yes	20	Low	Single	Non Medical	Hard	No	No	Living alone	2	2	2	3	2	0	0	1	0	2	1	1	2	1	3	2
32	22	Male	Yes	15	Moderate	Single	Non Medical	Moderate	No	No	With Family	0	1	2	1	0	0	1	0	0	1	0	0	0	0	2	0
32	23	Female	No		Moderate	Single	Non Medical	Moderate	No	No	With Family	1	2	1	1	2	0	1	1	1	2	1	1	1	0	2	2
32	43	Male	Yes	20	Moderate	Married	Non Medical	Moderate	Yes	Yes	With Family	2	1	2	3	2	2	1	1	1	2	1	2	2	1	1	2
30	55	Female	No		Low	Married	Non Medical	Moderate	Yes	Yes	With Family	1	0	2	1	1	0	1	0	0	3	0	0	1	0	0	0
30	72	Female	No		Low	Married	Non Medical	Moderate	Yes	Yes	With Family	0	2	0	2	0	0	2	0	0	1	1	1	1	1	1	0
30	60	Female	No		Moderate	Widower	Non Medical	Moderate	Yes	Yes	Living alone	0	3	2	2	1	0	0	2	0	0	0	0	0	1	0	0
30	45	Female	No		Low	Married	Non Medical	Moderate	No	No	With Family	0	1	1	3	1	0	1	1	0	0	2	1	0	1	3	0
30	52	Female	No		Moderate	Divorced	Non Medical	Moderate	Yes	No	Living alone	0	3	1	3	1	0	3	0	0	3	0	1	0	0	3	3
30	37	Female	No		Moderate	Married	Non Medical	Moderate	Yes	No	With Family	1	0	0	0	0	0	0	0	0	0	3	0	0	0	0	0
30	43	Female	No		Moderate	Married	Non Medical	Moderate	Yes	No	With Family	0	2	2	3	1	3	2	0	0	0	1	3	2	1	3	0
30	50	Female	No		Low	Married	Non Medical	Moderate	No	Yes	With Family	0	3	2	3	2	3	3	2	3	3	3	3	2	2	3	3
30	44	Male	Yes	20	Low	Married	Non Medical	Moderate	Yes	No	With Family	0	0	1	0	1	0	1	0	0	1	2	0	0	0	0	0
30	26	Female	No		Moderate	Single	Non Medical	Hard	No	Yes	With Family	3	1	3	2	2	1	2	0	0	2	2	0	1	0	2	0
30	18	Female	No		Moderate	Single	Non Medical	Moderate	No	Yes	With Family	3	1	1	0	1	0	1	2	0	1	0	0	0	2	1	0
30	43	Female	No		Low	Married	Non Medical	Moderate	Yes	No	With Family	3	2	2	1	1	0	1	3	0	1	1	0	1	3	1	0
30	31	Male	No		Low	Married	Non Medical	Moderate	Yes	No	With Family	2	0	0	1	0	0	1	0	0	1	0	1	0	0	2	0
16	41	Female	Yes	5	Moderate	Widower	Non Medical	Hard	Yes	Yes	With Family	2	2	1	3	1	0	1	2	3	2	1	3	3	2	3	1
16	55	Male	Yes	20	High	Married	Non Medical	Moderate	Yes	Yes	With Family	0	0	1	2	1	0	1	0	0	0	0	0	0	0	0	0
16	25	Female	Yes	1900-01-20	Low	Married	Non Medical	Easy	Yes	No	With Family	0	0	1	1	1	0	0	0	1	3	0	1	1	3	0	2
16	24	Female	No		High	Single	Non Medical	Easy	No	No	With Family	2	2	0	1	0	1	1	0	3	0	3	3	0	0	1	3
16	28	Male	No		Moderate	Married	Non Medical	Hard	Yes	No	With Family	0	2	0	0	0	0	0	1	3	2	1	1	1	2	2	2
16	22	Male	Yes	25	Moderate	Single	Non Medical	Hard	No	No	With Family	1	1	0	1	1	2	2	0	0	0	0	0	0	0	0	1
16	25	Male	Yes	20	Moderate	Single	Non Medical	Hard	No	Yes	With Family	2	2	0	0	0	3	2	0	3	2	2	1	2	1	1	1
16	42	Male	No		Moderate	Single	Non Medical	Easy	No	Yes	With Family	0	0	1	1	0	0	0	0	3	3	3	3	0	0	1	3
16	38	Male	Yes	10	High	Married	Non Medical	Moderate	Yes	No	With Family	0	1	1	0	3	1	2	0	2	2	1	3	0	0	0	3
16	55	Male	No		High	Married	Non Medical	Moderate	Yes	Yes	With Family	0	0	0	0	1	0	1	0	0	1	1	1	0	0	0	3
16	23	Female	No		Moderate	Single	Medical	Hard	No	No	With Family	2	2	1	3	1	2	1	1	0	1	0	0	1	2	2	2
16	40	Male	Yes	20	High	Divorced	Non Medical	Easy	No	No	living alone	1	1	0	0	0	0	0	0	1	0	0	0	0	0	0	0
16	26	Male	No		Moderate	Married	Non Medical	Hard	Yes	Yes	With Family	2	2	1	0	0	2	0	1	1	2	1	1	2	2	1	2
16	24	Female	No		Moderate	Single	Non Medical	Moderate	No	No	With Family	0	0	0	0	0	0	0	0	0	1	0	1	0	0	1	2
16	32	Male	Yes	10	Low	Single	Non Medical	Hard	No	No	With Family	2	2	0	0	0	0	1	0	2	3	1	1	1	0	3	0
16	25	Male	Yes	20	Moderate	Single	Non Medical	Easy	No	No	With Family	1	0	0	1	0	2	0	0	2	1	2	2	1	1	2	2
16	29	Female	Yes	15	Moderate	Single	Non Medical	Hard	No	No	Living alone	3	3	2	3	1	0	1	0	3	3	2	3	2	2	3	3
16	48	Female	Yes	25	Low	Divorced	Non Medical	Moderate	Yes	No	With Family	3	3	2	3	2	1	2	1	3	3	2	3	3	2	3	3
16	37	Female	No		Moderate	Married	Non Medical	Hard	Yes	No	With Family	1	0	0	2	1	0	1	0	2	1	1	1	2	1	2	3
16	46	Male	Yes	12	High	Married	Medical	Hard	Yes	No	With Family	2	2	1	2	3	2	0	0	3	1	3	3	1	2	1	3
16	33	Male	No		High	Single	Medical	Moderate	No	No	Living alone	1	2	3	1	0	1	1	0	1	1	2	2	1	1	3	2
16	40	Female	No		Low	Married	Non Medical	Moderate	Yes	No	With Family	1	0	0	1	2	0	0	0	0	1	1	1	1	1	2	3
16	42	Male	Yes	10	Low	Married	Non Medical	Hard	No	No	With Family	2	1	0	1	0	1	1	0	2	1	1	2	0	1	1	2
16	25	Male	No		Low	Single	Non Medical	Easy	No	No	With Family	3	2	0	3	0	0	0	0	1	3	3	3	1	1	2	3
16	28	Male	Yes	15	Moderate	Single	Non Medical	Hard	No	No	Living alone	3	3	3	2	2	3	1	1	3	2	3	3	2	2	3	3
16	51	Female	Yes	20	Low	Married	Non Medical	Hard	Yes	No	With Family	0	0	1	1	0	0	0	0	1	1	2	2	1	0	1	2
16	35	Female	No		Moderate	Divorced	Non Medical	Hard	Yes	No	Living alone	2	2	3	3	0	1	1	1	3	1	3	3	1	2	2	3
16	45	Male	Yes	20	Moderate	Married	Non Medical	Hard	Yes	No	With Family	1	1	0	3	1	1	0	0	1	1	2	2	0	1	3	2
16	20	Male	No		Moderate	Single	Medical	Moderate	No	No	With Family	2	2	1	1	0	2	0	0	3	1	2	2	2	1	1	2
16	30	Male	Yes	15	Moderate	Married	Non Medical	Hard	No	No	With Family	2	1	3	2	0	1	2	0	1	2	3	3	2	1	2	3
16	28	Female	No		Low	Single	Non Medical	Hard	No	No	With Family	2	1	0	1	3	0	0	0	3	1	2	1	2	1	0	3
16	43	Female	Yes	20	Low	Widower	Non Medical	Hard	Yes	No	With Family	3	3	2	3	2	3	3	1	3	1	0	0	1	2	1	3
16	54	Male	Yes	15 20	High	Married	Non Medical	Hard	Yes	Yes	With Family	0	0	0	0	0	0	0	0	0	1	1	1	0	0	1	1
16	30	Female	Yes	5	Low	Divorced	Non Medical	Easy	Yes	No	Living alone	3	3	1	2	0	2	1	0	0	1	1	2	1	1	1	0
16	38	Female	No		Moderate	Married	Non Medical	Moderate	Yes	Yes	With Family	3	2	1	1	0	1	0	1	3	2	3	3	0	3	1	2
16	43	Male	No		Moderate	Married	Non Medical	Hard	Yes	No	With Family	1	1	0	0	0	2	3	0	1	0	0	0	0	0	0	0
16	28	Male	No		High	Single	Non Medical	Easy	No	No	Living alone	0	0	0	0	0	0	0	0	1	1	1	1	1	0	0	1
16	47	Female	No		High	Married	Non Medical	Hard	Yes	Yes	With Family	3	3	2	3	1	0	2	2	0	3	2	2	1	2	0	0
16	50	Male	No		Moderate	Married	Non Medical	Easy	No	No	With Family	0	0	0	0	0	0	0	0	1	1	0	0	0	1	0	0
16	28	Female	No		Low	Married	Non Medical	Easy	Yes	No	With Family	0	0	0	0	1	1	1	0	1	1	1	0	0	0	1	2
16	30	Male	No		Low	Married	Non Medical	Hard	Yes	No	With Family	2	2	0	0	0	1	0	1	0	1	1	2	1	2	1	2
16	27	Male	Yes	10	High	Single	Non Medical	Moderate	No	No	Living alone	3	3	3	3	0	2	0	0	1	2	0	0	0	0	2	1
16	24	Female	No		Moderate	Married	Non Medical	Easy	No	No	With Family	1	1	3	1	0	0	0	1	3	2	1	1	0	1	0	2
16	50	Male	No		High	Married	Non Medical	Moderate	Yes	No	With Family	3	3	2	3	0	0	3	0	0	3	0	1	0	0	3	1
16	40	Female	No		High	Married	Non Medical	Moderate	Yes	Yes	With Family	2	2	1	2	1	1	1	1	2	0	0	0	0	0	0	0
16	36	Female	No		Moderate	Married	Non Medical	Easy	No	No	With Family	1	1	0	1	2	0	1	0	0	1	1	0	1	1	1	1
16	43	Male	No		Moderate	Married	Non Medical	Hard	Yes	No	With Family	0	0	0	0	0	0	0	0	0	1	0	0	0	0	0	0
16	55	Female	No		Moderate	Divorced	Non Medical	Moderate	Yes	Yes	living alone	0	0	1	1	0	3	1	1	3	1	0	0	0	3	1	2
16	35	Male	No		Low	Married	Non Medical	Hard	Yes	No	With Family	1	1	0	3	2	3	2	2	3	3	3	2	2	3	3	3
16	31	Male	Yes	15	Moderate	Married	Non Medical	Hard	Yes	Yes	With Family	3	3	1	2	0	1	0	1	3	1	2	2	2	0	0	1
16	50	Male	Yes	20	Low	Married	Non Medical	Moderate	Yes	Yes	With Family	0	0	1	1	1	1	0	2	0	3	0	2	1	2	0	3
15	63	Female	Yes	15	Moderate	Married	Non Medical	Moderate	Yes	Yes	With Family	1	1	2	1	2	1	1	1	1	1	1	2	1	1	2	2
15	41	Male	No		Moderate	Married	Non Medical	Moderate	Yes	No	With Family	1	1	1	1	2	1	1	1	2	2	2	2	2	1	2	2
15	29	Male	Yes	20	Moderate	Married	Non Medical	Moderate	Yes	Yes	With Family	1	1	1	1	1	1	0	1	0	1	1	1	1	1	2	1
15	51	Male	Yes	30	High	Married	Non Medical	Hard	Yes	Yes	With Family	1	1	2	2	1	3	1	1	2	1	1	1	1	1	1	1
15	42	Female	No		Moderate	Married	Non Medical	Moderate	Yes	No	With Family	1	1	1	1	1	1	1	1	2	1	1	1	1	1	2	1
15	39	Female	No		Low	Married	Non Medical	Moderate	Yes	No	With Family	1	1	2	1	1	1	1	1	3	1	1	1	1	1	1	1
15	26	Male	Yes	12	Moderate	Single	Non Medical	Moderate	No	No	With Family	1	1	0	1	0	1	0	0	1	1	1	1	1	0	1	1
15	58	Female	Yes	20	Moderate	Married	Non Medical	Moderate	Yes	Yes	With Family	1	1	2	1	1	0	2	1	0	1	1	2	1	1	2	1
15	19	Female	No		Moderate	Single	Non Medical	Easy	No	No	With Family	0	0	1	0	1	0	0	0	1	0	1	1	1	0	0	1
15	34	Female	No		Low	Married	Non Medical	Moderate	Yes	No	With Family	1	1	1	1	2	1	2	1	0	1	1	2	1	1	1	1
15	23	Male	Yes	10	Moderate	Single	Non Medical	Moderate	No	No	With Family	1	1	2	1	1	3	1	1	3	1	1	1	1	1	2	2
26	42	Female	No		Moderate	Married	Non Medical	Moderate	Yes	No	With Family	2	3	1	2	1	0	0	1	0	3	1	1	0	1	2	0
26	52	Male	No		Moderate	Married	Non Medical	Hard	Yes	No	With Family	2	3	2	2	1	0	0	2	0	3	2	1	0	2	1	1
26	26	Male	No		Moderate	Single	Non Medical	Moderate	No	No	With Family	1	3	1	2	0	0	0	1	0	3	1	1	0	1	2	1
26	28	Female	No		Moderate	Single	Non Medical	Moderate	No	No	With Family	0	2	1	1	0	0	0	2	0	2	1	2	0	2	2	1
26	31	Male	Yes	30	Moderate	Single	Non Medical	Moderate	No	No	Living alone	0	2	0	1	0	0	0	1	0	2	1	1	0	1	2	0
26	24	Male	Yes	10	Moderate	Single	Non Medical	Moderate	No	No	Living alone	1	2	0	1	0	0	0	1	0	3	1	2	0	1	2	0
26	31	Female	No		Moderate	Married	Non Medical	Moderate	No	No	With Family	2	3	2	2	1	0	0	2	0	3	1	2	1	1	2	2
26	22	Male	No		Moderate	Single	Non Medical	Moderate	No	No	With Family	0	2	0	2	1	0	1	2	0	3	1	2	1	1	2	0
26	39	Female	No		Moderate	Married	Non Medical	Moderate	Yes	No	With Family	2	3	1	1	1	0	0	2	0	2	1	2	1	2	2	2
26	28	Male	Yes	15	Moderate	Single	Non Medical	Moderate	No	No	With Family	0	2	0	1	0	0	0	1	0	2	1	1	0	1	2	1
26	40	Male	Yes	40	Moderate	Married	Non Medical	Moderate	Yes	No	With Family	0	2	1	1	0	0	0	2	0	2	1	2	1	1	2	0
26	36	Female	No		Moderate	Married	Non Medical	Moderate	Yes	No	With Family	0	2	1	2	1	0	0	1	0	3	2	1	1	1	2	1
26	60	Male	No		Moderate	Married	Non Medical	Moderate	Yes	Yes	With Family	1	2	1	1	0	0	1	0	0	2	2	1	1	2	1	1
26	49	Female	No		Moderate	Married	Non Medical	Moderate	Yes	No	With Family	1	3	1	2	1	0	0	1	0	3	2	1	1	1	2	1
26	20	Male	No		Moderate	Single	Non Medical	Moderate	No	No	With Family	1	2	1	0	0	1	0	1	0	2	1	1	0	1	2	1
26	22	Female	No		Moderate	Single	Non Medical	Moderate	No	No	With Family	1	3	1	1	1	0	1	1	0	3	2	1	1	2	1	1
26	46	Male	Yes	10	Moderate	Married	Non Medical	Hard	Yes	Yes	With Family	3	3	3	2	3	0	0	2	0	2	2	2	3		1	3
26	25	Male	Yes	10	Moderate	Single	Non Medical	Moderate	No	No	With Family	1	0	1	1	2	1	0	0	0	2	1	1	0	1	2	0
26	21	Male	Yes	20	Moderate	Single	Non Medical	Moderate	No	No	With Family	0	0	0	0	0	1	2	0	0	0	1	1	0	0	1	2
26	33	Female	No		Moderate	Married	Non Medical	Moderate	Yes	No	With Family	1	2	2	3	1	1	2	2	0	2	1	2	1	1	2	2
26	19	Male	No		Moderate	Single	Non Medical	Moderate	No	No	With Family	1	3	2	2	1	1	1	1	0	3	2	2	1	1	2	1
26	50	Male	Yes	30	Moderate	Married	Non Medical	Moderate	Yes	Yes	With Family	1	2	2	1	1	0	1	1	0	3	2	2	1	1	2	1
26	21	Female	Yes	25	Moderate	Single	Non Medical	Hard	No	No	With Family	0	2	3	3	2	0	3	3	1	0	0		0		0	2
26	65	Female	No		Moderate	Married	Non Medical	Moderate	Yes	Yes	With Family	2	2	1	2	1	0	1	1	0	3	2	2	1	1	2	1
26	43	Male	Yes	20	Moderate	Married	Non Medical	Hard	Yes	No	With Family	2	3	2	2	1	0	1	2	0	3	2	1	1	1	3	2
26	32	Female	No		Moderate	Married	Non Medical	Moderate	Yes	Yes	With Family	3	2	1	2	1	0	1	2	0	3	2		1		2	1
26	22	Male	No		Moderate	Single	Non Medical	Moderate	No	No	With Family	2	3	1	1	1	0	1	1	0	3	2	2	1	2	2	1
26	50	Male	Yes	40	Moderate	Married	Non Medical	Moderate	Yes	Yes	With Family	3	1	0	0	0	0	1	0	0	3	0	2	1	0	1	1
26	25	Female	No		High	Single	Non Medical	Easy	No	No	With Family	2	3	2	1	1	0	1	2	1	3	2	2	1	2	3	1
26	52	Male	No		Low	Married	Non Medical	Moderate	Yes	No	With Family	1	3	1	1	0	0	1	1	0	3	2	2	1	1	2	1
26	47	Male	Yes	20	Moderate	Married	Non Medical	Hard	Yes	No	With Family	2	3	1	1	1	0	2	1	0	3	2	2	1	1	2	1
26	53	Female	No		Moderate	Married	Non Medical	Moderate	Yes	Yes	With Family	1	3	2	2	1	0	1	2	0	3	2	2	1	2	2	1
26	52	Male	Yes	30	Moderate	Married	Non Medical	Moderate	Yes	No	With Family	1	3	2	1	1	0	1	2	0	3	2	1	1	2	1	1
26	48	Female	No		Moderate	Married	Non Medical	Moderate	Yes	No	With Family	2	3	2	2	2	0	0	2	0	3	2	2	1	2	3	1
26	22	Female	No		Moderate	Single	Non Medical	Moderate	No	No	With Family	1	3	0	2	0	0	1	1	0	3	2	2	0	1	2	1
26	30	Male	Yes	20	Moderate	Single	Non Medical	Hard	No	No	With Family	2	2	1	3	0	1	0	2	0	3	2	2	2	1	3	1
26	35	Female	No		Moderate	Married	Non Medical	Hard	Yes	No	With Family	2	3	2	2	2	0	0	3	0	3	2	2	1	2	2	2
26	49	Female	No		Moderate	Married	Non Medical	Moderate	No	No	With Family	3	3	3	2	1	0	0	3	0	0	0	0	0	2	1	0
26	38	Male	Yes	20	Moderate	Married	Non Medical	Moderate	Yes	No	With Family	2	3	1	1	0	0	0	2	0	3	2	3	1	2	2	1
26	32	Female	No		Moderate	Married	Non Medical	Moderate	Yes	No	With Family	2	3	2	2	1	0	0	2	0	3	2	2	2	1	1	1
33	13	Male	No		Moderate	Single	Non Medical	Easy	No	No	With Family	1	3	1	2	0	1	1	0	1	3	1	0	1	1	3	1
33	24	Female	No		Moderate	Single	Medical	Moderate	No	No	With Family	0	0	0	0	0	1	0	1	0	0	0	0	1	1	0	1
33	20	Male	No		Moderate	Single	Non Medical	Easy	No	No	With Family	2	0	0	1	0	0	0	0	0	2	0	0	0	0	0	0
33	43	Female	No		Moderate	Married	Non Medical	Moderate	Yes	No	With Family	1	3	2	0	0	0	0	0	0	2	0	0	0	0	1	0
33	55	Male	Yes	30	Low	Married	Non Medical	Easy	Yes	Yes	With Family	0	3	2	1	1	1	0	1	3	2	2	1	2	2	3	2
32	28	Male	Yes	15	Moderate	Married	Non Medical	Moderate	No	No	With Family	0	0	2	2	1	0	2	0	0	1	0	1	0	0	0	0
32	45	Female	No		Low	Married	Non Medical	Easy	No	No	With Family	0	1	3	2	3	1	3	3	1	2	2	3	2	3	3	3
32	48	Female	No		Low	Married	Non Medical	Moderate	Yes	Yes	With Family	0	0	0	2	3	0	1	0	0	0	1	0	2	0	1	0
32	47	Female	No		Moderate	Married	Non Medical	Easy	Yes	No	With Family	2	0	0	0	0	0	0	0	0	0	0	1	0	0	0	0
32	24	Male	No		Moderate	Single	Non Medical	Moderate	No	No	With Family	1	0	0	1	0	0	0	0	0	1	0	1	1	0	0	1
32	29	Male	Yes	20	Moderate	Married	Non Medical	Hard	Yes	Yes	With Family	2	2	3	3	2	3	2	2	1	3	2	2	1	2	2	3
32	25	Female	Yes	20	Moderate	Married	Non Medical	Easy	No	No	With Family	2	1	2	3	0	1	3	0	0	3	3	3	1	3	3	0
32	25	Male	Yes	10	Moderate	Married	Non Medical	Moderate	No	No	With Family	2	0	3	2	3	0	2	2	0	3	2	2	3	2	3	2
32	41	Male	Yes	15	Low	Married	Non Medical	Moderate	Yes	Yes	With Family	2	3	2	2	3	2	2	2	1	3	2	3	1	2	2	2
32	33	Male	Yes	20	Moderate	Married	Non Medical	Moderate	Yes	No	With Family	2	3	1	1	3	2	3	0	0	2	2	3	0	3	2	0
32	28	Male	Yes	20	Moderate	Single	Non Medical	Easy	No	Yes	Living alone	0	1	2	3	3	0	2	2	0	2	0	2	2	2	2	3
15	25	Male	No		Moderate	Single	Non Medical	Hard	No	Yes	Living alone	1	1	0	0	0	2	1	0	1	3	0	2	1	1	3	2
15	57	Female	Yes	10	Low	Married	Non Medical	Moderate	Yes	Yes	With Family	1	1	1	2	2	1	0	0	0	1	1	1	1	1	2	1
15	32	Male	Yes	20	Moderate	Single	Non Medical	Hard	Yes	No	With Family	1	1	0	2	0	1	0	0	3	1	1	1	1	1	2	1
15	43	Male	No		Moderate	Married	Non Medical	Hard	Yes	No	With Family	0	0	1	1	0	0	1	0	1	2	1	2	1	0	1	1
15	54	Female	No		Low	Married	Non Medical	Moderate	Yes	Yes	With Family	0	0	1	1	0	1	1	0	0	1	1	2	1	2	1	2
15	37	Female	Yes	10	Low	Divorced	Non Medical	Hard	Yes	Yes	With Family	2	1	2	1	1	1	0	2	1	1	1	2	1	1	2	1
15	18	Male	Yes	20	Moderate	Single	Non Medical	Moderate	No	No	Living alone	0	0	0	0	0	0	0	0	0	0	0	0	3	0	0	0
15	35	Male	Yes	20	Moderate	Married	Non Medical	Hard	Yes	No	With Family	0	0	1	0	0	2	0	0	2	3	2	2	0	1	0	1
15	48	Female	No		Moderate	Married	Non Medical	Moderate	Yes	Yes	With Family	1	1	1	1	0	0	1	1	2	1	1	2	1	1	1	2
15	48	Female	No		Moderate	Married	Non Medical	Moderate	Yes	Yes	With Family	1	1	1	1	0	0	1	1	2	1	1	2	1	1	1	2
15	13	Male	No		Moderate	Single	Non Medical	Moderate	No	No	With Family	1	3	0	1	2	2	1	1	3	3	3	0	0	0	1	1
15	54	Male	No		Moderate	Married	Medical	Hard	Yes	Yes	With Family	0	0	1	3	1	0	3	1	3	1	1	0	0	1	1	0
15	21	Male	No		Moderate	Single	Non Medical	Moderate	No	No	Living alone	0	0	1	0	0	0	3	0	0	0	0	0	0	0	0	0
15	51	Female	No		Moderate	Married	Non Medical	Hard	Yes	Yes	With Family	2	1	2	2	1	3	2	0	0	3	3	3	2	0	3	3
16	54	Female	No		High	Married	Non Medical	Hard	Yes	Yes	With Family	2	1	0	0	0	1	0	1	2	1	1	2	1	3	1	2
16	54	Male	Yes	20	Low	Divorced	Non Medical	Hard	Yes	No	Living alone	3	2	3	2	2	3	1	0	3	3	2	2	1	2	3	3
16	35	Male	Yes	20	Moderate	Married	Non Medical	Hard	Yes	No	With Family	1	1	0	0	1	0	0	0	1	0	1	2	0	1	1	3
16	23	Female	No		Moderate	Single	Non Medical	Moderate	No	No	With Family	2	2	3	1	1	2	1	0	3	1	1	1	2	0	1	2
16	30	Female	No		Moderate	Single	Non Medical	Hard	No	No	With Family	0	1	2	1	1	3	0	0	1	0	1	3	0	0	0	3
16	28	Male	Yes	30	Moderate	Single	Non Medical	Hard	No	No	With Family	0	0	0	0	0	0	0	0	0	2	1	1	0	3	3	3
16	23	Female	No		Low	Married	Non Medical	Hard	Yes	Yes	With Family	1	1	0	1	0	2	0	0	3	0	2	2	0	0	1	2
16	46	Female	Yes	10	High	Married	Non Medical	Moderate	Yes	No	With Family	1	1	2	2	0	3	1	0	2	1	3	3	0	0	1	3
16	72	Male	Yes	15	Moderate	Married	Non Medical	Hard	Yes	No	With Family	0	0	0	1	0	1	2	1	0	0	2	2	0	0	3	3
16	58	Male	Yes	20	High	Married	Medical	Hard	Yes	Yes	With Family	3	2	1	3	3	0	0	0	0	3	3	3	0	1	2	3
16	19	Male	No		High	Single	Non Medical	Easy	Yes	Yes	With Family	2	1	0	0	0	0	0	0	3	1	0	2	0	0	0	2
16	40	Male	Yes	20	Low	Divorced	Non Medical	Hard	Yes	Yes	Living alone	3	3	1	1	0	2	2	1	3	2	1	1	2	2	1	1
16	28	Female	No		Moderate	Divorced	Non Medical	Hard	No	Yes	Living alone	3	2	2	3	1	2	1	0	3	2	3	3	1	2	3	3
16	55	Male	No		High	Married	Non Medical	Easy	Yes	Yes	With Family	3	3	0	1	0	2	1	0	0	3	3	3	0	0	3	1
16	23	Female	No		High	Single	Non Medical	Moderate	No	No	With Family	2	2	3	0	0	1	1	0	3	0	1	1	0	0	1	1
16	54	Female	No		High	Married	Non Medical	Moderate	Yes	Yes	With Family	3	2	1	0	1	2	1	0	2	1	1	0	1	0	0	0
16	56	Male	No		High	Married	Non Medical	Easy	Yes	Yes	With Family	0	0	0	0	0	0	0	0	0	3	3	0	1	0	3	1
16	27	Female	No		High	Single	Non Medical	Moderate	No	No	With Family	1	1	0	0	1	0	0	0	3	2	2	1	0	1	2	1
16	24	Female	No		High	Single	Non Medical	Moderate	Yes	Yes	With Family	3	3	0	2	1	2	1	0	3	0	1	1	1	0	1	1
16	21	Male	Yes	3	High	Single	Non Medical	Easy	No	No	With Family	2	2	1	0	2	1	0	0	1	0	0	0	0	0	0	0
16	24	Male	Yes	20	Moderate	Single	Non Medical	Moderate	No	No	With Family	0	0	0	0	0	1	2	0	2	3	0	0	0	0	3	1
16	25	Female	No		High	Single	Medical	Hard	No	No	With Family	1	1	0	2	0	2	1	0	0	0	0	0	0	0	0	0
16	20	Female	No		Moderate	Single	Medical	Hard	No	No	With Family	0	0	0	0	0	1	1	1	0	0	1	3	2	0	0	0
16	57	Male	No		High	Married	Non Medical	Hard	Yes	Yes	With Family	2	2	3	3	0	0	2	0	1	3	3	3	0	1	3	3
16	49	Female	No		High	Married	Non Medical	Easy	Yes	Yes	With Family	1	0	0	0	0	0	1	1	0	0	1	0	0	0	2	0
16	32	Male	No		High	Single	Non Medical	Easy	No	Yes	Living alone	0	0	0	0	0	0	0	0	0	0	0	0	0	0	0	0
16	52	Male	No		Low	Married	Non Medical	Easy	Yes	No	With Family	2	2	0	0	0	3	0	3	3	1	1	0	0	1	3	0
16	39	Female	No		Moderate	Married	Non Medical	Easy	Yes	No	With Family	0	0	0	1	1	2	0	0	2	1	2	0	0	0	1	0
16	24	Female	No		Low	Married	Non Medical	Easy	Yes	No	Living alone	1	1	0	0	0	1	0	0	0	0	1	0	0	0	1	1
16	30	Male	No		High	Married	Medical	Hard	Yes	No	With Family	0	0	0	0	0	0	0	0	0	1	1	1	0	0	1	1
16	40	Female	Yes	15	Moderate	Widower	Non Medical	Hard	Yes	No	With Family	1	1	0	2	2	0	3	1	0	2	2	1	2	0	3	1
16	19	Female	No		Moderate	Single	Non Medical	Easy	No	No	With Family	1	0	3	3	0	0	1	0	2	1	0	0	1	0	0	1
16	42	Female	No		High	Divorced	Non Medical	Moderate	Yes	Yes	Living alone	1	1	1	1	0	1	1	2	3	0	0	0	0	0	0	0
16	50	Male	No		High	Married	Non Medical	Hard	No	No	With Family	0	0	2	0	0	0	0	0	0	3	0	1	2	2	3	0
16	26	Male	No		High	Single	Non Medical	Hard	No	Yes	With Family	3	3	2	3	0	1	0	0	3	2	0	0	0	0	1	0
16	24	Male	No		High	Single	Non Medical	Hard	No	No	With Family	3	3	0	1	0	3	1	2	3	0	3	3	0	0	0	3
16	27	Female	No		High	Single	Non Medical	Hard	No	No	With Family	3	3	0	3	3	2	0	2	2	3	1	1	3	0	2	2
35	40	Female	No		Moderate	Married	Non Medical	Moderate	Yes	No	With Family	0	3	0	3	3	2	3	2	0	3	1	1	3	3	3	3
35	19	Male	Yes	20	High	Single	Non Medical	Moderate	No	No	With Family	2	1	2	0	3	3	3	2	0	2	2	2	1	3	3	3
35	63	Male	No		Moderate	Married	Non Medical	Easy	Yes	Yes	With Family	3	0	3	3	0	0	0	0	0	3	3	3	0	0	3	3
35	62	Female	No		Moderate	Married	Non Medical	Moderate	Yes	Yes	With Family	3	1	2	2	2	0	3	2	0	0	2	2	1	1	1	3
35	55	Female	No		Moderate	Married	Non Medical	Moderate	Yes	Yes	With Family	1	3	3	3	1	1	1	1	0	3	1	1	3	0	3	1
18	45	Female	No		Moderate	Married	Non Medical	Moderate	Yes	No	With Family	1	1	1	1	1	1	1	1	0	1	1	1	1	1	1	2
18	47	Female	No		Moderate	Married	Non Medical	Moderate	No	No	With Family	1	0	1	1	1	1	1	1	0	1	1	1	1	1	0	1
18	35	Male	No		Low	Married	Non Medical	Moderate	No	No	With Family	3	3	1	1	3	2	0	0	1	3	3	2	3	1	1	0
18	50	Male	Yes	10	Low	Married	Non Medical	Hard	Yes	No	With Family	1	1	1	1	1	1	1	0	1	1	1	1	1	1	0	1
18	62	Male	No		Moderate	Married	Non Medical	Easy	Yes	No	With Family	1	1	1	2	2	1	0	1	0	1	1	1	1	2	2	1
18	24	Female	Yes	30	Moderate	Married	Non Medical	Moderate	No	No	Living alone	1	3	2	2	2	2	1	1	1	1	1	3	3	1	3	3
18	23	Female	Yes	30	Moderate	Married	Non Medical	Moderate	No	No	With Family	1	3	1	3	2	3	3	3	2	3	3	3	2	2	3	3
18	52	Female	Yes	30	Moderate	Married	Non Medical	Hard	Yes	No	With Family	3	3	3	3	3	3	3	3	3	3	3	3	3	3	3	3
18	47	Female	No		High	Married	Non Medical	Easy	Yes	No	With Family	1	1	3	3	0	2	0	3	1	3	1	1	3	3	0	1
18	25	Female	No		Moderate	Single	Non Medical	Easy	No	No	With Family	1	1	2	3	1	1	1	2	0	0	0	0	1	2	1	0
18	19	Male	No		Moderate	Single	Non Medical	Easy	No	No	With Family	2	0	0	0	0	0	0	0	2	2	1	1	1	1	1	1
18	50	Male	No		Moderate	Married	Non Medical	Hard	Yes	No	With Family	1	1	1	3	3	1	0	0	0	0	0	1	1	0	0	0
18	24	Female	Yes	20	Moderate	Single	Non Medical	Moderate	No	No	Living alone	3	3	2	3	2	3	3	0	0	0	0	3	3	1	3	3
18	25	Female	No		Moderate	Single	Non Medical	Moderate	No	No	With Family	0	0	0	1	0	1	0	0	0	1	1	1	1	0	0	1
18	60	Female	No		Low	Married	Non Medical	Moderate	Yes	Yes	With Family	0	0	1	1	1	0	3	0	0	1	1	1	1	1	2	2
18	23	Male	No		Moderate	Single	Non Medical	Moderate	No	No	With Family	3	3	3	3	2	2	3	2	0	3	2	3	2	2	3	3
35	60	Female	No		Moderate	Married	Non Medical	Moderate	Yes	Yes	With Family	1	0	1	0	0	0	0	0	0	0	0	0	1	1	3	1
35	57	Female	Yes	20	Moderate	Married	Non Medical	Moderate	Yes	Yes	With Family	0	0	0	0	0	0	1	1	0	0	3	3	0	3	0	3
35	74	Male	Yes	20	High	Married	Medical	Hard	Yes	No	With Family	0	1	0	0	1	0	0	0	0	0	1	1	1	0	0	1
35	25	Female	No		Moderate	Married	Non Medical	Hard	Yes	No	With Family	0	0	0	2	3	2	2	2	0	1	1	1	1	1	0	0
35	60	Male	Yes	20	Low	Married	Non Medical	Hard	Yes	Yes	With Family	3	3	3	3	0	3	1	3	1	1	3	3	1	3	3	3
35	44	Male	Yes	30	High	Married	Non Medical	Hard	Yes	No	With Family	1	1	1	2	0	1	3	2	0	3	2	2	3	3	3	0
35	46	Female	Yes	20	High	Married	Non Medical	Easy	Yes	No	With Family	0	1	0	0	3	0	2	3	0	0	0	0	3	2	2	1
35	43	Female	Yes	20	High	Married	Non Medical	Moderate	Yes	No	With Family	0	2	0	1	3	0	2	2	3	2	3	3	2	2	2	3
35	37	Female	No		High	Married	Non Medical	Hard	Yes	No	With Family	2	2	2	3	3	3	3	2	0	1	1	1	2	1	1	3
35	37	Male	No		Moderate	Married	Non Medical	Moderate	Yes	No	With Family	2	2	2	3	3	1	3	1	0	2	0	0	1	3	1	1
35	27	Female	No		Moderate	Married	Non Medical	Moderate	Yes	No	With Family	0	1	0	1	0	0	1	1	0	0	1	1	0	1	0	0
35	24	Female	No		Moderate	Single	Non Medical	Moderate	No	Yes	With Family	2	0	1	1	2	1	1	1	0	0	1	2	1	2	0	0
35	29	Female	No		High	Single	Non Medical	Moderate	No	No	With Family	2	2	2	2	3	3	3	3	0	0	2	1	3	1	2	1
35	32	Female	Yes	20	High	Married	Medical	Hard	Yes	Yes	With Family	3	1	3	3	3	1	3	2	0	1	2	2	3	1	2	0
31	24	Male	Yes	20	Moderate	Single	Non Medical	Easy	No	No	With Family	0	0	0	1	0	0	2	0	0	1	1	0	0	0	1	0
31	18	Female	No		Moderate	Single	Medical	Moderate	No	No	With Family	0	0	0	0	0	0	0	1	0	0	0	0	0	0	0	0
31	62	Male	No		Moderate	Married	Medical	Easy	Yes	Yes	With Family	2	0	0	1	0	0	0	0	0	2	0	0	0	0	0	0
31	35	Female	No		Moderate	Single	Non Medical	Moderate	Yes	No	With Family	0	3	2	3	0	0	0	0	0	0	0	0	0	0	1	0
31	31	Male	Yes	20	Low	Married	Non Medical	Moderate	Yes	No	With Family	1	3	0	2	0	1	3	2	0	3	2	1	3	2	3	2
36	43	Female	No		Moderate	married	Non Medical	Moderate	Yes	No	With Family	3	3	0	3	2	0	0	3	0	0	2	3	0	0	3	2
36	36	Female	Yes		Moderate	Married	Non Medical	Hard	Yes	No	With Family	0	0	2	3	0	0	0	1	0	3	1	2	3	3	0	2
36	44	Female	No		Low	Married	Non Medical	Moderate	Yes	Yes	With Family	3	1	1	0	0	0	2	3	0	2	0	1	1	0	0	3
36	31	Male	Yes	20	Low	Married	Non Medical	Hard	No	No	With Family	0	0	3	0	0	2	0	1	0	0	2	0	0	0	0	3
36	27	Female	Yes	12	Low	Married	Non Medical	Moderate	Yes	No	With Family	3	1	0	3	0	0	2	0	0	0	0	2	0	2	0	2
36	50	Male	No		Moderate	Married	Non Medical	Hard	Yee	No	With Family	0	2	0	0	0	0	0	2	0	1	0	3	0	0	3	2
36	21	Female	No		Moderate	Married	Non Medical	Moderate	Yee	No	With Family	0	1	0	1	0	0	0	0	0	0	0	0	0	0	1	0
36	33	Female	Yes	5	Low	Married	Non Medical	Hard	Yee	No	With Family	1	2	0	0	0	0	1	0	0	0	1	1	1	1	1	1
36	42	Male	Yes	20	Moderate	Married	Non Medical	Moderate	Yee	No	With Family	0	1	0	1	0	0	0	0	0	1	0	0	0	0	1	1
36	27	Female	No		Low	Single	Non Medical	Moderate	No	No	With Family	0	1	0	0	1	0	0	0	0	1	1	3	1	1	1	1
36	22	Male	No		Moderate	Married	Non Medical	Moderate	Yes	No	With Family	0	0	0	0	0	0	0	0	0	1	1	2	0	0	2	1
36	36	Female	No		Moderate	Single	Non Medical	Hard	No	No	With Family	0	0	0	1	0	0	1	1	0	0	0	1	1	0	1	0
36	31	Female	Yes	20	Moderate	Married	Non Medical	Moderate	Yes	No	With Family	0	0	0	0	0	0	1	1	0	1	1	0	0	0	1	0
36	25	Male	Yes	20	Moderate	Married	Non Medical	Easy	Yes	Yes	With Family	1	1	1	0	1	0	0	0	0	0	1	0	1	0	1	0
36	32	Female	No		Low	Married	Non Medical	Moderate	Yes	Yes	With Family	0	1	1	1	1	0	0	0	0	0	0	0	1	1	1	0
36	44	Male	Yes	15	Low	Married	Non Medical	Moderate	Yes	No	With Family	2	1	1	0	1	0	0	0	0	1	1	0	1	0	0	0
36	30	Female	No		Moderate	Married	Non Medical	Moderate	Yes	No	With Family	0	0	0	1	1	0	0	0	0	0	1	1	0	0	1	0
36	22	Male	Yes	15	Low	Single	Non Medical	Moderate	No	No	With Family	1	0	0	0	0	0	0	0	0	1	1	2	0	1	2	0
36	39	Male	Yes	15	Moderate	Married	Non Medical	Moderate	No	No	With Family	0	0	0	1	0	0	0	1	0	1	2	3	2	2	2	0
36	28	Female	No		Moderate	Married	Non Medical	Moderate	No	Yes	With Family	0	0	0	2	0	0	0	0	0	0	2	2	3	2	1	1
36	26	Female	No		Low	Married	Non Medical	Moderate	Yes	Yes	With Family	0	0	1	1	0	0	0	1	0	1	1	1	1	1	3	1
36	49	Female	No		Low	Married	Non Medical	Moderate	Yes	No	With Family	0	0	0	1	0	0	0	1	0	0	1	0	1	0	2	1
36	33	Female	Yes	15	Moderate	Married	Non Medical	Moderate	Yes	No	With Family	0	1	0	1	0	0	0	0	0	1	0	1	0	1	1	1
36	62	Male	Yes	35	Moderate	Married	Non Medical	Hard	Yes	No	With Family	0	2	1	2	1	0	0	0	0	1	2	2	1	1	3	0
36	24	Male	No		Moderate	Single	Non Medical	Moderate	No	No	With Family	0	0	0	1	0	0	0	0	0	0	2	2	1	2	2	1
36	35	Female	No		Low	Single	Non Medical	Moderate	No	No	With Family	0	0	1	0	0	0	0	0	0	1	1	2	2	1	1	1
36	29	Male	Yes	20	Moderate	Single	Non Medical	Hard	No	No	With Family	0	0	0	1	0	0	1	1	0	0	1	1	1	1	0	0
36	32	Male	Yes	20	Low	Married	Non Medical	Moderate	Yes	No	With Family	1	1	0	0	0	0	1	0	0	1	1	0	1	0	0	2
36	22	Female	No		Moderate	Single	Non Medical	Moderate	No	Yes	With Family	1	0	0	1	0	0	0	1	0	1	2	1	1	1	1	1
36	24	Female	No		Moderate	Married	Non Medical	Moderate	Yes	Yes	With Family	2	1	1	1	1	0	1	1	0	1	1	0	0	0	1	3
36	33	Male	Yes	35	Low	Married	Non Medical	Moderate	Yes	No	With Family	1	0	0	1	1	0	0	1	0	1	1	1	1	0	1	0
36	50	Female	No		Low	Married	Non Medical	Moderate	Yes	Yes	With Family	0	1	1	0	1	0	1	1	0	1	1	1	1	0	2	1
36	42	Male	Yes	25	Moderate	Married	Non Medical	Moderate	Yes	No	With Family	0	1	0	1	1	0	0	0	0	0	1	1	0	1	3	0
36	37	Female	No		Moderate	Married	Non Medical	Hard	Yes	Yes	With Family	0	1	0	1	1	0	1	0	0	0	1	1	1	1	0	0
36	29	Male	Yes	25	Moderate	Married	Non Medical	Moderate	Yes	No	With Family	0	0	1	2	0	0	0	0	0	0	1	0	0	2	0	1
36	24	Female	No		Low	Single	Non Medical	Moderate	No	No	With Family	0	0	0	0	0	0	1	0	0	1	1	1	1	1	1	0
36	29	Female	No		Low	Single	Non Medical	Moderate	No	No	With Family	0	0	0	0	0	0	0	0	0	1	1	1	1	0	1	1
36	33	Female	Yes	25	Moderate	Married	Non Medical	Moderate	Yes	No	With Family	2	1	1	0	0	0	1	0	0	1	2	2	2	0	2	0
36	54	Male	No		Low	Married	Non Medical	Moderate	Yes	No	With Family	1	0	0	1	0	0	1	0	0	1	0	1	2	1	0	2
36	29	Female	Yes	15	Moderate	Married	Non Medical	Moderate	Yes	No	With Family	1	2	1	1	0	0	0	1	0	2	2	2	2	1	1	0
36	20	Male	No		Low	Single	Non Medical	Hard	No	No	With Family	2	1	1	1	1	0	0	0	0	1	1	1	1	1	2	1
36	26	Male	No		Low	Married	Non Medical	Moderate	No	No	With Family	0	1	1	1	0	0	0	0	0	1	0	1	1	0	1	2
36	34	Female	No		Low	Single	Non Medical	Moderate	No	No	With Family	0	1	1	1	1	0	0	0	0	1	1	0	0	0	1	0
16	26	Male	Yes	15	Moderate	Single	Non Medical	hard	No	No	With Family	1	2	2	0	0	2	1	1	3	2	2	1	0	0	3	2
15	57	Male	Yes	5	Low	Married	Non Medical	hard	Yes	Yes	With Family	1	1	2	2	1	1	1	1	2	1	1	3	1	0	3	3
15	23	Male	Yes	20	Moderate	Married	Non Medical	Moderate	No	no	With Family	1	1	2	1	0	0	0	0	1	1	1	0	1	0	1	0
16	35	Male	Yes	20	Moderate	Married	Non Medical	hard	No	No	With Family	0	0	1	1	0	0	0	0	2	1	2	1	0	0	1	0
16	24	Female	No		Moderate	Single	Non Medical	Moderate	No	No	With Family	2	2	1	1	1	0	1	0	1	0	1	1	1	0	0	2
16	24	Female	Yes	1900-02-09	Low	divorced	Non Medical	Moderate	Yes	Yes	With Family	3	3	0	1	1	2	1	1	2	2	1	1	0	1	3	3
16	26	Female	no		high	Single	Non Medical	hard	No	No	With Family	0	0	0	0	0	0	0	0	3	1	2	2	1	1	3	0
16	40	Male	Yes	25	Low	Married	Non Medical	hard	Yes	Yes	With Family	2	2	2	3	0	3	3	0	0	3	0	0	0	0	1	1
16	24	Male	No		Moderate	Single	Medical	Easy	No	No	Living alone	0	0	0	0	0	0	1	0	3	0	1	1	0	0	1	1
15	73	Male	Yes	10	Low	Married	Non Medical	Moderate	Yes	Yes	With Family	1	1	1	2	2	1	0	1	1	1	1	1	1	1	2	2
15	66	Female	No		Low	widower	Non Medical	Moderate	Yes	Yes	With Family	2	2	2	2	1	1	1	1	2	1	1	1	1	1	1	2
15	29	Female	Yes	15	Low	Single	Non Medical	Easy	No	No	With Family	1	1	1	1	1	1	0	1	1	1	1	1	1	1	1	1
15	25	Female	Yes	10	Low	Single	Medical	Moderate	No	No	With Family	1	1	1	1	1	1	0	1	2	1	1	1	1	0	1	1
15	71	Male	No		high	Married	Non Medical	Easy	Yes	Yes	With Family	1	1	2	1	1	1	2	1	1	1	1	2	1	1	2	2
15	44	Male	No		Moderate	Married	Non Medical	Moderate	Yes	No	With Family	0	0	1	1	1	0	0	0	1	1	1	2	1	1	2	1
15	38	Female	No		Moderate	Married	Non Medical	Moderate	Yes	No	With Family	2	2	2	2	1	1	0	1	2	1	1	2	1	1	1	2
15	19	Male	Yes	20	Moderate	Single	medical	Moderate	No	No	With Family	0	0	1	0	1	0	0	0	0	1	0	0	0	0	2	1
15	15	Female	No		Moderate	Single	Non Medical	Easy	No	No	With Family	1	1	1	0	0	0	0	0	0	1	0	1	1	0	0	1
15	35	Female	No		high	Single	Non Medical	Moderate	No	No	With Family	1	1	1	1	1	1	1	1	2	1	1	1	1	1	1	2
15	39	Female	No		Moderate	Married	Non Medical	Moderate	No	No	With Family	2	2	1	1	1	1	1	1	2	1	1	2	1	1	1	2
15	47	Male	Yes	30	Moderate	Married	Non Medical	hard	No	No	With Family	1	1	1	1	1	1	0	0	3	1	1	1	1	1	1	2
15	33	Male	Yes	20	Low	Married	Non Medical	hard	Yes	Yes	With Family	2	1	1	1	1	2	1	1	2	1	1	1	1	1	3	3
15	32	Female	No		Low	Married	Non Medical	Moderate	Yes	No	With Family	1	1	1	2	1	2	1	1	1	1	1	1	1	1	1	1
15	41	Male	Yes	15	Low	Single	Non Medical	hard	No	No	With Family	1	1	2	2	1	1	0	1	2	1	1	1	1	1	2	2
40	29	Female	No		High	Single	Non Medical	Hard	No	No	With Family	3	2	0	2	3	0	0	0	3	1	2	1	2	1	1	3
40	43	Female	Yes	30	High	Married	Non Medical	Hard	Yes	No	With Family	2	2	1	3	2	2	3	1	3	1	0	0	1	2	2	3
40	52	Male	Yes	20	High	Married	Non Medical	Hard	Yes	Yes	With Family	0	0	0	0	0	0	0	0	0	1	2	1	0	0	2	1
40	35	Female	Yes	20	Low	Married	Non Medical	Easy	Yes	No	Living alone	3	3	1	2	0	2	1	0	0	2	1	2	1	1	1	0
40	32	Female	No		Moderate	Married	Non Medical	Moderate	Yes	Yes	With Family	3	2	1	1	0	2	0	1	2	1	2	3	0	3	1	2
40	47	Female	No		Moderate	Married	Non Medical	Hard	No	Yes	With Family	0	3	2	3	2	3	3	2	3	2	2	3	2	2	3	3
40	42	Male	Yes	30	Low	Married	Non Medical	Moderate	Yes	No	With Family	0	0	1	0	1	0	1	1	0	1	2	1	0	2	0	0
40	43	Male	No		Moderate	Married	Non Medical	Hard	Yes	No	With Family	1	1	0	0	0	1	2	0	1	0	0	0	0	0	0	0
40	28	Male	No		High	Single	Non Medical	Moderate	No	No	Living alone	0	0	0	0	0	0	0	0	1	1	1	1	1	0	0	1
40	47	Female	No		High	Married	Non Medical	Hard	Yes	Yes	With Family	3	3	2	3	1	0	2	2	0	3	2	2	1	2	0	0
40	50	Male	No		Moderate	Married	Non Medical	Moderate	No	No	With Family	0	0	0	0	0	0	0	0	1	1	0	0	0	1	0	0
40	28	Female	No		Low	Married	Non Medical	Easy	Yes	No	With Family	0	0	0	0	1	1	1	0	1	1	1	0	0	0	1	2
40	30	Male	No		Low	Married	Non Medical	Hard	Yes	No	With Family	2	2	0	0	0	1	0	1	0	1	1	2	1	2	1	2
40	27	Male	Yes	10	High	Single	Non Medical	Moderate	No	No	Living alone	3	3	3	3	0	2	0	0	1	2	0	0	0	0	2	1
40	24	Female	No		Moderate	Married	Non Medical	Easy	No	No	With Family	1	1	3	1	0	0	0	1	3	2	1	1	0	1	0	2
40	50	Male	No		High	Married	Non Medical	Moderate	Yes	No	With Family	3	3	2	3	0	0	3	0	0	3	0	1	0	0	3	1
40	40	Female	No		High	Married	Non Medical	Moderate	Yes	Yes	With Family	2	2	1	2	1	1	1	1	2	0	0	0	0	0	0	0
40	36	Female	No		Moderate	Married	Non Medical	Easy	No	No	With Family	1	1	0	1	2	0	1	0	0	1	1	0	1	1	1	1
40	42	Female	Yes	40	Moderate	Single	Non Medical	Hard	No	No	With Family	1	0	0	1	0	0	1	0	0	3	0	0	0	0	2	3
40	54	Male	No		Moderate	Married	Non Medical	Moderate	No	No	With Family	0	0	0	0	0	0	0	0	0	0	0	0	0	0	0	0
40	29	Female	Yes	30	Moderate	Divorced	Non Medical	Moderate	Yes	No	Living alone	3	3	3	3	3	3	0	0	3	3	3	3	3	3	3	3
40	44	Male	Yes	20	Moderate	Single	Non Medical	Hard	No	No	With Family	0	1	0	1	0	3	3	0	0	0	0	0	0	0	3	0
40	32	Female	No		Moderate	Married	Non Medical	Moderate	Yes	No	With Family	0	0	0	0	0	0	0	0	0	1	0	0	0	0	3	0
40	31	Male	No		Moderate	Married	Non Medical	Easy	Yes	No	With Family	3	3	3	3	2	0	1	0	0	2	3	2	2	2	3	2
40	52	Male	No		Moderate	Married	Non Medical	Moderate	Yes	No	With Family	0	0	0	0	0	0	0	0	0	0	0	0	0	0	0	0
40	44	Female	No		Low	Single	Non Medical	Moderate	No	No	With Family	3	3	3	2	2	1	1	3	0	3	2	3	2	1	3	3
40	42	Female	No		Moderate	Married	Non Medical	Moderate	Yes	No	With Family	3	2	0	0	1	0	2	0	0	2	3	3	1	0	2	3
40	45	Female	No		Moderate	Married	Non Medical	Moderate	Yes	No	With Family	2	0	3	0	3	3	1	0	0	3	3	3	3	1	0	0
40	43	Female	No		Low	Married	Non Medical	Hard	Yes	Yes	With Family	3	3	3	2	1	0	1	1	0	3	2	3	3	1	3	1
40	40	Female	No		Moderate	Married	Non Medical	Easy	No	No	With Family	1	1	3	1	0	0	0	1	3	2	1	1	0	1	0	2
40	47	Male	No		High	Married	Non Medical	Moderate	Yes	No	With Family	3	3	2	3	0	0	3	0	0	3	0	1	0	0	3	1
40	43	Female	No		High	Married	Non Medical	Moderate	Yes	Yes	With Family	2	2	1	2	1	1	1	1	2	0	0	0	0	0	0	0
40	33	Female	No		Moderate	Married	Non Medical	Easy	No	No	With Family	1	1	0	1	2	0	1	0	0	1	1	0	1	1	1	1
40	38	Female	Yes	40	Moderate	Single	Non Medical	Hard	No	No	With Family	1	0	0	1	0	0	1	0	0	3	0	0	0	0	2	3
40	51	Male	No		Moderate	Married	Non Medical	Moderate	No	No	With Family	0	0	0	0	0	0	0	0	0	0	0	0	0	0	0	0
40	46	Male	Yes	20	Moderate	Single	Non Medical	Hard	No	No	With Family	0	1	0	1	0	3	3	0	0	0	0	0	0	0	3	0
40	28	Female	No		Moderate	Single	Non Medical	Easy	No	No	With Family	1	2	0	3	1	1	2	1	0	2	2	3	3	2	2	3
40	47	Female	No		Moderate	Single	Non Medical	Easy	No	No	With Family	1	0	1	2	2	0	0	2	0	1	1	0	0	1	0	1
40	51	Female	No		Moderate	Married	Non Medical	Hard	Yes	Yes	With Family	1	0	1	2	2	1	1	1	1	1	1	1	1	1	1	1
40	32	Male	Yes	50	Moderate	Single	Non Medical	Moderate	No	No	With Family	1	1	1	1	0	3	3	1	0	3	3	3	1	0	1	3
40	28	Female	No		Low	Married	Non Medical	Moderate	Yes	No	With Family	1	2	2	2	1	0	2	2	0	2	2	2	1	2	2	2
40	36	Female	No		Moderate	Married	Non Medical	Moderate	No	No	With Family	1	2	2	1	0	0	3	1	0	1	0	1	3	1	1	0
40	46	Male	Yes	30	Moderate	Married	Non Medical	Hard	Yes	No	With Family	0	2	2	3	0	1	1	0	0	2	3	2	0	0	3	0
40	65	Female	No		Moderate	Married	Non Medical	Moderate	Yes	Yes	With Family	0	0	0	3	0	0	0	0	0	0	0	1	0	0	0	0
40	31	Female	No		Low	Single	Non Medical	Hard	No	Yes	With Family	2	3	2	3	3	3	3	0	2	0	0	2	3	3	2	0
40	44	Female	Yes	30	Low	Single	Non Medical	Moderate	Yes	No	With Family	1	3	2	2	0	0	3	0	0	2	0	1	1	0	3	0
40	57	Male	No		Low	Single	Non Medical	Hard	Yes	Yes	With Family	0	3	3	3	0	0	3	0	0	3	2	2	0	0	3	0
40	44	Female	No		Low	Married	Non Medical	Moderate	Yes	Yes	With Family	3	3	2	3	1	0	2	0	0	3	1	2	3	3	3	0
40	45	Male	Yes	30	Moderate	Married	Non Medical	Hard	Yes	No	With Family	0	0	0	3	0	0	0	0	0	0	0	3	3	3	3	0
40	26	Female	No		Moderate	Married	Medical	Moderate	Yes	No	With Family	1	0	1	1	3	2	2	0	0	3	2	0	3	0	0	0
40	21	Male	Yes	10	Moderate	Married	Non Medical	Hard	Yes	No	With Family	0	3	1	3	2	0	3	0	0	3	0	3	0	1	2	0
40	19	Male	Yes	50	Low	Married	Non Medical	Hard	Yes	No	With Family	1	3	3	0	3	0	3	1	0	3	3	2	3	0	3	0
40	45	Female	No		Moderate	Married	Non Medical	Moderate	No	No	With Family	1	0	2	0	0	0	3	0	0	0	0	0	0	0	0	0
40	26	Female	No		Moderate	Single	Non Medical	Moderate	No	No	With Family	2	2	1	1	2	0	2	1	0	2	2	3	1	1	2	2
40	29	Male	Yes	20	Moderate	Married	Non Medical	Hard	Yes	No	With Family	1	2	2	1	2	0	2	0	0	2	2	2	1	0	2	1
40	31	Female	No		Moderate	Single	Non Medical	Moderate	No	No	With Family	1	1	2	0	1	1	1	0	0	1	0	1	0	0	1	0
40	46	Female	No		Low	Married	Non Medical	Hard	Yes	Yes	With Family	2	2	1	3	2	1	0	2	1	2	1	2	2	1	2	2
40	45	Male	Yes	20	Moderate	Married	Non Medical	Moderate	Yes	No	With Family	1	0	2	1	2	1	1	0	0	1	0	1	1	0	1	1
40	29	Male	Yes	20	Moderate	Married	Non Medical	Moderate	Yes	No	With Family	2	2	2	3	2	2	1	1	0	2	0	2	2	0	1	2
40	37	Male	No		Moderate	Married	Non Medical	Hard	Yes	No	With Family	1	2	2	1	2	2	1	1	0	2	1	2	1	1	3	2
40	45	Female	Yes	30	Moderate	Married	Non Medical	Hard	Yes	No	With Family	0	1	1	0	0	0	0	0	0	1	0	1	1	0	1	0
40	36	Male	No		Moderate	Married	Non Medical	Hard	Yes	No	With Family	2	1	2	1	2	1	2	1	0	2	0	1	2	1	1	2
40	26	Male	Yes	30	Moderate	Single	Non Medical	Moderate	No	No	With Family	0	0	2	0	0	0	0	0	0	1	0	1	0	0	2	1
40	49	Female	No		Moderate	Married	Non Medical	Hard	No	Yes	With Family	0	3	2	3	2	3	3	2	3	2	2	3	2	2	3	3
40	44	Male	Yes	30	Low	Married	Non Medical	Moderate	Yes	No	With Family	0	0	1	0	1	0	1	1	0	1	2	1	0	2	0	0
40	41	Male	No		Moderate	Married	Non Medical	Hard	Yes	No	With Family	1	1	0	0	0	1	2	0	1	0	0	0	0	0	0	0
40	26	Male	No		High	Single	Non Medical	Moderate	No	No	living alone	0	0	0	0	0	0	0	0	1	1	1	1	1	0	0	1
40	51	Female	No		High	Married	Non Medical	Hard	Yes	Yes	With Family	3	3	2	3	1	0	2	2	0	3	2	2	1	2	0	0
40	25	Female	No		Moderate	Married	Medical	Hard	No	No	With Family	0	0	1	0	0	1	2	2	0	3	3	3	2	2	3	0
40	32	Female	No		Moderate	Married	Non Medical	Moderate	No	No	With Family	0	2	0	3	3	2	3	3	0	3	3	3	3	3	2	3
40	49	Female	No		Moderate	Married	Non Medical	Hard	No	No	With Family	0	1	1	3	1	0	1	1	0	0	2	1	0	1	3	0
40	44	Female	No		Moderate	Married	Non Medical	Hard	Yes	No	Living alone	0	3	1	3	1	0	3	0	0	3	0	1	0	0	3	3
40	25	Female	No		Moderate	Married	Non Medical	Moderate	Yes	No	With Family	1	0	0	0	0	0	0	0	0	0	3	0	0	0	0	0
40	38	Female	No		Moderate	Married	Non Medical	Moderate	Yes	No	With Family	0	2	2	3	1	3	2	0	0	0	1	3	2	1	3	0
40	48	Female	No		Moderate	Married	Non Medical	Hard	No	Yes	With Family	0	3	2	3	2	3	3	2	3	3	3	3	2	2	3	3
40	42	Male	Yes	30	Low	Married	Non Medical	Moderate	Yes	No	With Family	0	0	1	0	1	0	1	0	0	1	2	0	0	0	0	0
40	29	Male	No		Moderate	Single	Non Medical	Hard	No	Yes	With Family	3	1	3	2	2	1	2	0	0	2	2	0	1	0	2	0
40	26	Female	No		Moderate	Single	Non Medical	Moderate	No	Yes	With Family	3	1	1	0	1	0	1	2	0	1	0	0	0	2	1	0
40	45	Female	No		Low	Married	Non Medical	Moderate	Yes	No	With Family	3	2	2	1	1	0	1	3	0	1	1	0	1	3	1	0
40	36	Male	No		Low	Married	Non Medical	Moderate	Yes	No	With Family	2	0	0	1	0	0	1	0	0	1	0	1	0	0	2	0
40	38	Male	Yes	30	Moderate	Single	Non Medical	Easy	No	No	With Family	0	0	0	1	0	0	2	0	0	1	1	0	0	0	1	0
40	32	Female	Yes	50	Moderate	Single	Medical	Moderate	No	No	With Family	0	0	0	0	0	0	0	1	0	0	0	0	0	0	0	0
40	55	Male	Yes	40	Moderate	Married	Medical	Easy	Yes	Yes	With Family	2	0	0	1	0	0	0	0	0	2	0	0	0	0	0	0
40	32	Male	Yes	30	Moderate	Single	Non Medical	Moderate	Yes	No	With Family	0	3	2	3	0	0	0	0	0	0	0	0	0	0	1	0
40	46	Male	No		Low	Married	Non Medical	Moderate	Yes	No	With Family	3	3	1	3	1	2	3	2	3	3	3	3	3	2	2	1
40	45	Female	No		Low	Married	Non Medical	Moderate	Yes	Yes	With Family	3	2	0	3	3	1	1	2	0	3	3	3	3	3	2	0
40	49	Male	No		Low	Widower	Non Medical	Moderate	Yes	Yes	With Family	1	3	2	3	3	3	3	2	1	2	3	2	3	3	3	3
40	28	Female	Yes	20	Moderate	Single	Non Medical	Moderate	No	No	With Family	0	0	1	0	0	1	2	2	0	3	3	3	2	2	3	0
40	35	Male	Yes	30	Moderate	Single	Non Medical	Moderate	No	No	With Family	0	2	0	3	3	2	3	3	0	3	3	3	3	3	2	3
40	36	Male	Yes	20	Moderate	Single	Medical	Hard	No	No	With Family	0	2	3	0	0	2	0	0	0	3	0	3	0	0	0	0
40	50	Female	No		Low	Married	Non Medical	Moderate	Yes	No	With Family	3	3	1	3	1	2	3	2	3	3	3	3	3	2	2	1
40	46	Male	No		Low	Married	Non Medical	Moderate	Yes	Yes	With Family	3	2	0	3	2	1	1	2	0	3	3	3	3	3	2	0
40	49	Male	No		Low	Married	Medical	Hard	Yes	Yes	With Family	1	3	2	3	2	2	3	2	1	2	3	2	3	3	3	3
40	32	Female	No		Moderate	Married	Medical	Hard	No	No	With Family	0	0	1	0	0	1	2	2	0	3	3	3	2	2	3	0
40	38	Female	No		Moderate	Married	Non Medical	Moderate	No	No	With Family	0	2	0	3	3	2	3	3	0	3	3	3	3	3	2	3
40	39	Male	No		Moderate	Married	Medical	Hard	No	No	With Family	0	2	3	0	0	2	0	0	0	3	0	3	0	0	0	0
40	38	Female	No		Moderate	Married	Non Medical	Moderate	Yes	No	With Family	1	1	1	1	1	1	1	1	2	1	1	1	1	1	2	1
40	34	Female	No		Low	Married	Non Medical	Moderate	Yes	No	With Family	1	1	2	1	1	1	1	1	3	1	1	1	1	1	1	1
40	31	Male	Yes	20	Moderate	Single	Non Medical	Moderate	No	No	With Family	1	1	0	1	0	1	0	0	1	1	1	1	1	0	1	1
40	28	Female	Yes	300	Moderate	Married	Non Medical	Moderate	Yes	Yes	With Family	1	1	2	1	1	0	2	1	0	1	1	2	1	1	2	1
40	45	Female	No		Moderate	Single	Non Medical	Easy	No	No	With Family	0	0	1	0	1	0	0	0	1	0	1	1	1	0	0	1
40	45	Male	No		Moderate	Married	Non Medical	Moderate	Yes	No	With Family	1	1	1	1	2	1	1	1	2	2	2	2	2	1	2	2
40	31	Male	Yes	20	Moderate	Married	Non Medical	Moderate	Yes	Yes	With Family	1	1	1	1	1	1	0	1	0	1	1	1	1	1	2	1
40	49	Male	Yes	20	High	Married	Non Medical	Hard	Yes	Yes	With Family	1	1	2	2	1	2	1	1	2	1	1	1	1	1	1	1
40	48	Male	No		Moderate	Married	Non Medical	Moderate	Yes	No	With Family	0	2	2	3	1	3	2	0	0	0	1	3	2	1	3	0
